# Supplementary material for: Synthesis and reactivity of the di(9-anthryl)methyl radical
Source: Beilstein J Org Chem. 2024 Sep 5;20:2254–60. doi: 10.3762/bjoc.20.193 (PMC11403822; doi:10.3762/bjoc.20.193)
Supplement: File 2 — Crystallographic information file for compound 5. [file Beilstein_J_Org_Chem-20-2254-s002.cif]

data_xkt240725_auto
_audit_creation_date               2024-07-25
_audit_creation_method
;
Olex2 1.5
(compiled 2024.02.16 svn.r378c4104 for OlexSys, GUI svn.r6928)
;
_shelx_SHELXL_version_number       '2018/3'
loop_
  _audit_author_name
  _audit_author_email
  _audit_author_address
 'Nishiuchi, T.' nishiuchit13@chem.sci.osaka-u.ac.jp
;
Osaka University
Department of Chemistry
1-1 Machikaneyama, Toyonaka
Osaka
560-0043
Japan
;

_audit_contact_author_address      ?
_audit_contact_author_email        ?
_audit_contact_author_name         ''
_audit_contact_author_phone        ?
_publ_contact_author_id_orcid      ?
_publ_section_references
;
Dolomanov, O.V., Bourhis, L.J., Gildea, R.J, Howard, J.A.K. & Puschmann, H.
 (2009), J. Appl. Cryst. 42, 339-341.

Sheldrick, G.M. (2015). Acta Cryst. A71, 3-8.

Sheldrick, G.M. (2015). Acta Cryst. C71, 3-8.
;
_chemical_name_common              ?
_chemical_name_systematic          ?
_chemical_formula_moiety           'C23 H19 O'
_chemical_formula_sum              'C23 H19 O'
_chemical_formula_weight           311.38
_chemical_melting_point            ?
_chemical_oxdiff_formula           'C23 H19 O'
_chemical_oxdiff_usercomment       'MesAnt-O radical'
loop_
  _atom_type_symbol
  _atom_type_description
  _atom_type_scat_dispersion_real
  _atom_type_scat_dispersion_imag
  _atom_type_scat_source
 'C' 'C' 0.0033 0.0016 'International Tables Vol C Tables 4.2.6.8 and 6.1.1.4'
 'H' 'H' 0.0000 0.0000 'International Tables Vol C Tables 4.2.6.8 and 6.1.1.4'
 'O' 'O' 0.0106 0.0060 'International Tables Vol C Tables 4.2.6.8 and 6.1.1.4'

_shelx_space_group_comment
;
The symmetry employed for this shelxl refinement is uniquely defined
by the following loop, which should always be used as a source of
symmetry information in preference to the above space-group names.
They are only intended as comments.
;
_space_group_crystal_system        'monoclinic'
_space_group_IT_number             14
_space_group_name_H-M_alt          'P 1 21/c 1'
_space_group_name_Hall             '-P 2ybc'
loop_
  _space_group_symop_operation_xyz
 'x, y, z'
 '-x, y+1/2, -z+1/2'
 '-x, -y, -z'
 'x, -y-1/2, z-1/2'

_cell_length_a                     8.7514(9)
_cell_length_b                     22.1655(16)
_cell_length_c                     9.2360(9)
_cell_angle_alpha                  90
_cell_angle_beta                   113.649(12)
_cell_angle_gamma                  90
_cell_volume                       1641.1(3)
_cell_formula_units_Z              4
_cell_measurement_reflns_used      6426
_cell_measurement_temperature      120.15
_cell_measurement_theta_max        31.3200
_cell_measurement_theta_min        1.8020
_shelx_estimated_absorpt_T_max     0.996
_shelx_estimated_absorpt_T_min     0.963
_exptl_absorpt_coefficient_mu      0.075
_exptl_absorpt_correction_T_max    1.00000
_exptl_absorpt_correction_T_min    0.64721
_exptl_absorpt_correction_type     multi-scan
_exptl_absorpt_process_details
;
CrysAlisPro 1.171.41.122a (Rigaku Oxford Diffraction, 2021)
Empirical absorption correction using spherical harmonics,
implemented in SCALE3 ABSPACK scaling algorithm.
;
_exptl_absorpt_special_details     ?
_exptl_crystal_colour              black
_exptl_crystal_colour_primary      black
_exptl_crystal_density_diffrn      1.260
_exptl_crystal_density_meas        ?
_exptl_crystal_density_method      ?
_exptl_crystal_description         needle
_exptl_crystal_F_000               660
_exptl_crystal_size_max            0.5
_exptl_crystal_size_mid            0.05
_exptl_crystal_size_min            0.05
_exptl_transmission_factor_max     ?
_exptl_transmission_factor_min     ?
_diffrn_reflns_av_R_equivalents    0.0333
_diffrn_reflns_av_unetI/netI       0.0287
_diffrn_reflns_Laue_measured_fraction_full  1.000
_diffrn_reflns_Laue_measured_fraction_max  0.808
_diffrn_reflns_limit_h_max         11
_diffrn_reflns_limit_h_min         -11
_diffrn_reflns_limit_k_max         30
_diffrn_reflns_limit_k_min         -29
_diffrn_reflns_limit_l_max         12
_diffrn_reflns_limit_l_min         -12
_diffrn_reflns_number              19645
_diffrn_reflns_point_group_measured_fraction_full  1.000
_diffrn_reflns_point_group_measured_fraction_max  0.808
_diffrn_reflns_theta_full          25.242
_diffrn_reflns_theta_max           31.112
_diffrn_reflns_theta_min           1.837
_diffrn_ambient_temperature        120.15
_diffrn_detector                   'Hybrid Pixel Array Detector'
_diffrn_detector_area_resol_mean   10.0000
_diffrn_detector_type              HyPix
_diffrn_measured_fraction_theta_full  1.000
_diffrn_measured_fraction_theta_max  0.808
_diffrn_measurement_details
;
List of Runs (angles in degrees, time in seconds):

  # Type    Start    End  Width  t~exp~   \w     \q     \k     \f   Frames
--------------------------------------------------------------------------
  1  \w    -19.00  41.00   0.50    8.62    --    1.41  77.00  85.00  120
  2  \w    -68.00   3.00   0.50    8.62    --    1.41 -77.00 -40.00  142
  3  \w    -70.00   9.00   0.50    8.62    --    1.41 -37.00-150.00  158
  4  \w    -11.00  36.00   0.50    8.62    --    4.92 -99.00 120.00   94
  5  \w    -11.00  36.00   0.50    8.62    --    4.92 -99.00  30.00   94
;
_diffrn_measurement_device         'four-circle diffractometer'
_diffrn_measurement_device_type    'ROD, Synergy Custom system, HyPix'
_diffrn_measurement_method         '\w scans'
_diffrn_orient_matrix_type        
 'CrysAlisPro convention (1999,Acta A55,543-557)'
_diffrn_orient_matrix_UB_11        0.0558892000
_diffrn_orient_matrix_UB_12        -0.0247247000
_diffrn_orient_matrix_UB_13        0.0269720000
_diffrn_orient_matrix_UB_21        -0.0255241000
_diffrn_orient_matrix_UB_22        -0.0103010000
_diffrn_orient_matrix_UB_23        -0.0789474000
_diffrn_orient_matrix_UB_31        0.0637271000
_diffrn_orient_matrix_UB_32        0.0174839000
_diffrn_orient_matrix_UB_33        -0.0084284000
_diffrn_radiation_monochromator    mirror
_diffrn_radiation_probe            x-ray
_diffrn_radiation_type             'Mo K\a'
_diffrn_radiation_wavelength       0.71073
_diffrn_source                     'Rotating-anode X-ray tube'
_diffrn_source_type                'Rigaku (Mo) X-ray Source'
_reflns_Friedel_coverage           0.000
_reflns_Friedel_fraction_full      .
_reflns_Friedel_fraction_max       .
_reflns_number_gt                  3390
_reflns_number_total               4267
_reflns_special_details
;
 Reflections were merged by SHELXL according to the crystal
 class for the calculation of statistics and refinement.
 
 _reflns_Friedel_fraction is defined as the number of unique
 Friedel pairs measured divided by the number that would be
 possible theoretically, ignoring centric projections and
 systematic absences.
;
_reflns_threshold_expression       'I > 2\s(I)'
_computing_cell_refinement         'CrysAlisPro 1.171.41.122a (Rigaku OD, 2021)'
_computing_data_collection         'CrysAlisPro 1.171.41.122a (Rigaku OD, 2021)'
_computing_data_reduction          'CrysAlisPro 1.171.41.122a (Rigaku OD, 2021)'
_computing_molecular_graphics      'Olex2 1.5 (Dolomanov et al., 2009)'
_computing_publication_material    'Olex2 1.5 (Dolomanov et al., 2009)'
_computing_structure_refinement    'SHELXL 2018/3 (Sheldrick, 2015)'
_computing_structure_solution      'SHELXT 2018/2 (Sheldrick, 2018)'
_refine_diff_density_max           0.336
_refine_diff_density_min           -0.228
_refine_diff_density_rms           0.045
_refine_ls_extinction_coef         .
_refine_ls_extinction_method       none
_refine_ls_goodness_of_fit_ref     1.061
_refine_ls_hydrogen_treatment      constr
_refine_ls_matrix_type             full
_refine_ls_number_parameters       220
_refine_ls_number_reflns           4267
_refine_ls_number_restraints       0
_refine_ls_R_factor_all            0.0637
_refine_ls_R_factor_gt             0.0493
_refine_ls_restrained_S_all        1.061
_refine_ls_shift/su_max            0.000
_refine_ls_shift/su_mean           0.000
_refine_ls_structure_factor_coef   Fsqd
_refine_ls_weighting_details      
 'w=1/[\s^2^(Fo^2^)+(0.0716P)^2^+0.3996P] where P=(Fo^2^+2Fc^2^)/3'
_refine_ls_weighting_scheme        calc
_refine_ls_wR_factor_gt            0.1305
_refine_ls_wR_factor_ref           0.1378
_refine_special_details            ?
_olex2_refinement_description
;
1. Fixed Uiso
 At 1.2 times of:
  All C(H) groups
 At 1.5 times of:
  All C(H,H,H) groups
2.a Aromatic/amide H refined with riding coordinates:
 C6(H6), C17(H17), C10(H10), C3(H3), C19(H19), C5(H5), C11(H11), C13(H13),
 C4(H4), C12(H12)
2.b Idealised Me refined as rotating group:
 C21(H21A,H21B,H21C), C23(H23A,H23B,H23C), C22(H22A,H22B,H22C)
;
_atom_sites_solution_hydrogens     geom
_atom_sites_solution_primary       dual
_atom_sites_solution_secondary     ?
loop_
  _atom_site_label
  _atom_site_type_symbol
  _atom_site_fract_x
  _atom_site_fract_y
  _atom_site_fract_z
  _atom_site_U_iso_or_equiv
  _atom_site_adp_type
  _atom_site_occupancy
  _atom_site_site_symmetry_order
  _atom_site_calc_flag
  _atom_site_refinement_flags_posn
  _atom_site_refinement_flags_adp
  _atom_site_refinement_flags_occupancy
  _atom_site_disorder_assembly
  _atom_site_disorder_group
 O1 O 0.83010(13) 0.53980(5) 0.61366(12) 0.0393(3) Uani 1 1 d . . . . .
 C15 C 0.26689(14) 0.65376(5) 0.15438(14) 0.0213(2) Uani 1 1 d . . . . .
 C7 C 0.56134(15) 0.61311(5) 0.24618(14) 0.0221(2) Uani 1 1 d . . . . .
 C8 C 0.41593(15) 0.62374(5) 0.27658(13) 0.0211(2) Uani 1 1 d . . . . .
 C16 C 0.15851(15) 0.62071(6) 0.02298(14) 0.0225(3) Uani 1 1 d . . . . .
 C9 C 0.41328(16) 0.60490(5) 0.42347(14) 0.0225(2) Uani 1 1 d . . . . .
 C6 C 0.56903(16) 0.63185(6) 0.10261(15) 0.0258(3) Uani 1 1 d . . . . .
 H6 H 0.477179 0.652821 0.026565 0.031 Uiso 1 1 calc R U . . .
 C2 C 0.70269(15) 0.58275(6) 0.35820(15) 0.0249(3) Uani 1 1 d . . . . .
 C20 C 0.23429(16) 0.71501(6) 0.17001(15) 0.0258(3) Uani 1 1 d . . . . .
 C17 C 0.02001(16) 0.64945(6) -0.09025(15) 0.0264(3) Uani 1 1 d . . . . .
 H17 H -0.051873 0.627240 -0.179592 0.032 Uiso 1 1 calc R U . . .
 C10 C 0.27043(17) 0.61364(6) 0.45723(15) 0.0271(3) Uani 1 1 d . . . . .
 H10 H 0.175191 0.633287 0.382015 0.032 Uiso 1 1 calc R U . . .
 C1 C 0.70561(16) 0.56408(6) 0.51211(15) 0.0273(3) Uani 1 1 d . . . . .
 C14 C 0.55439(16) 0.57601(6) 0.54002(14) 0.0253(3) Uani 1 1 d . . . . .
 C21 C 0.18445(16) 0.55440(6) 0.00489(15) 0.0276(3) Uani 1 1 d . . . . .
 H21A H 0.301246 0.547173 0.023181 0.041 Uiso 1 1 calc R U . . .
 H21B H 0.112042 0.541408 -0.102240 0.041 Uiso 1 1 calc R U . . .
 H21C H 0.156928 0.531475 0.081964 0.041 Uiso 1 1 calc R U . . .
 C3 C 0.84056(16) 0.57029(6) 0.32224(17) 0.0310(3) Uani 1 1 d . . . . .
 H3 H 0.933206 0.548983 0.396150 0.037 Uiso 1 1 calc R U . . .
 C19 C 0.09233(17) 0.74159(6) 0.05538(17) 0.0299(3) Uani 1 1 d . . . . .
 H19 H 0.068723 0.782672 0.067315 0.036 Uiso 1 1 calc R U . . .
 C5 C 0.70721(17) 0.62019(6) 0.07148(16) 0.0305(3) Uani 1 1 d . . . . .
 H5 H 0.710463 0.633649 -0.024893 0.037 Uiso 1 1 calc R U . . .
 C11 C 0.26812(19) 0.59392(6) 0.59818(16) 0.0322(3) Uani 1 1 d . . . . .
 H11 H 0.170982 0.599683 0.618525 0.039 Uiso 1 1 calc R U . . .
 C18 C -0.01530(17) 0.70975(6) -0.07547(16) 0.0302(3) Uani 1 1 d . . . . .
 C13 C 0.54854(19) 0.55730(6) 0.68212(15) 0.0317(3) Uani 1 1 d . . . . .
 H13 H 0.643522 0.538549 0.760135 0.038 Uiso 1 1 calc R U . . .
 C4 C 0.84297(17) 0.58867(7) 0.18064(18) 0.0334(3) Uani 1 1 d . . . . .
 H4 H 0.936865 0.579926 0.157186 0.040 Uiso 1 1 calc R U . . .
 C12 C 0.4075(2) 0.56559(7) 0.71091(16) 0.0345(3) Uani 1 1 d . . . . .
 H12 H 0.404929 0.552043 0.807501 0.041 Uiso 1 1 calc R U . . .
 C23 C 0.34894(19) 0.75249(6) 0.30664(17) 0.0334(3) Uani 1 1 d . . . . .
 H23A H 0.343931 0.738056 0.404931 0.050 Uiso 1 1 calc R U . . .
 H23B H 0.313905 0.794824 0.289677 0.050 Uiso 1 1 calc R U . . .
 H23C H 0.463488 0.748961 0.314102 0.050 Uiso 1 1 calc R U . . .
 C22 C -0.1667(2) 0.73995(8) -0.1986(2) 0.0430(4) Uani 1 1 d . . . . .
 H22A H -0.133464 0.762257 -0.272898 0.065 Uiso 1 1 calc R U . . .
 H22B H -0.215312 0.767930 -0.146556 0.065 Uiso 1 1 calc R U . . .
 H22C H -0.249364 0.709241 -0.255995 0.065 Uiso 1 1 calc R U . . .

loop_
  _atom_site_aniso_label
  _atom_site_aniso_U_11
  _atom_site_aniso_U_22
  _atom_site_aniso_U_33
  _atom_site_aniso_U_23
  _atom_site_aniso_U_13
  _atom_site_aniso_U_12
 O1 0.0306(5) 0.0474(6) 0.0291(5) 0.0026(4) 0.0006(4) 0.0104(4)
 C15 0.0187(5) 0.0250(6) 0.0213(5) 0.0023(4) 0.0090(5) 0.0005(4)
 C7 0.0198(6) 0.0225(6) 0.0228(6) -0.0032(4) 0.0073(5) -0.0026(4)
 C8 0.0199(6) 0.0216(6) 0.0202(5) -0.0013(4) 0.0064(5) -0.0015(4)
 C16 0.0200(6) 0.0263(6) 0.0221(5) 0.0014(4) 0.0094(5) -0.0013(4)
 C9 0.0241(6) 0.0225(6) 0.0195(5) -0.0016(4) 0.0072(5) -0.0025(4)
 C6 0.0231(6) 0.0296(6) 0.0244(6) -0.0013(5) 0.0093(5) -0.0032(5)
 C2 0.0197(6) 0.0254(6) 0.0264(6) -0.0034(5) 0.0061(5) -0.0020(4)
 C20 0.0258(6) 0.0254(6) 0.0285(6) 0.0005(5) 0.0132(5) 0.0007(5)
 C17 0.0200(6) 0.0341(7) 0.0232(6) 0.0038(5) 0.0066(5) -0.0010(5)
 C10 0.0264(6) 0.0309(7) 0.0247(6) -0.0003(5) 0.0111(5) -0.0019(5)
 C1 0.0249(6) 0.0266(6) 0.0240(6) -0.0027(5) 0.0031(5) 0.0003(5)
 C14 0.0280(6) 0.0246(6) 0.0198(6) -0.0021(4) 0.0059(5) -0.0018(5)
 C21 0.0251(6) 0.0271(7) 0.0275(6) -0.0028(5) 0.0072(5) -0.0011(5)
 C3 0.0202(6) 0.0319(7) 0.0376(7) -0.0037(5) 0.0081(5) 0.0002(5)
 C19 0.0297(7) 0.0248(6) 0.0381(7) 0.0058(5) 0.0167(6) 0.0046(5)
 C5 0.0293(7) 0.0360(7) 0.0298(6) -0.0060(5) 0.0156(6) -0.0079(5)
 C11 0.0363(8) 0.0366(7) 0.0291(7) -0.0042(5) 0.0187(6) -0.0062(6)
 C18 0.0231(6) 0.0358(7) 0.0321(7) 0.0107(5) 0.0113(5) 0.0052(5)
 C13 0.0379(7) 0.0307(7) 0.0206(6) 0.0012(5) 0.0058(5) -0.0012(5)
 C4 0.0243(7) 0.0374(8) 0.0427(8) -0.0107(6) 0.0177(6) -0.0037(5)
 C12 0.0469(9) 0.0350(7) 0.0224(6) 0.0001(5) 0.0149(6) -0.0074(6)
 C23 0.0355(7) 0.0264(7) 0.0369(7) -0.0054(5) 0.0130(6) -0.0020(5)
 C22 0.0303(8) 0.0461(9) 0.0460(9) 0.0163(7) 0.0083(7) 0.0101(6)

_geom_special_details
;
 All esds (except the esd in the dihedral angle between two l.s. planes)
 are estimated using the full covariance matrix.  The cell esds are taken
 into account individually in the estimation of esds in distances, angles
 and torsion angles; correlations between esds in cell parameters are only
 used when they are defined by crystal symmetry.  An approximate (isotropic)
 treatment of cell esds is used for estimating esds involving l.s. planes.
;
loop_
  _geom_bond_atom_site_label_1
  _geom_bond_atom_site_label_2
  _geom_bond_distance
  _geom_bond_site_symmetry_2
  _geom_bond_publ_flag
 O1 C1 1.2395(16) . ?
 C15 C8 1.4956(16) . ?
 C15 C16 1.4091(17) . ?
 C15 C20 1.4065(17) . ?
 C7 C8 1.4284(17) . ?
 C7 C6 1.4167(17) . ?
 C7 C2 1.4236(17) . ?
 C8 C9 1.4285(16) . ?
 C16 C17 1.3969(17) . ?
 C16 C21 1.5069(18) . ?
 C9 C10 1.4179(18) . ?
 C9 C14 1.4238(17) . ?
 C6 H6 0.9500 . ?
 C6 C5 1.3750(19) . ?
 C2 C1 1.4709(18) . ?
 C2 C3 1.4014(18) . ?
 C20 C19 1.3986(18) . ?
 C20 C23 1.5078(18) . ?
 C17 H17 0.9500 . ?
 C17 C18 1.391(2) . ?
 C10 H10 0.9500 . ?
 C10 C11 1.3810(18) . ?
 C1 C14 1.4703(19) . ?
 C14 C13 1.3968(18) . ?
 C21 H21A 0.9800 . ?
 C21 H21B 0.9800 . ?
 C21 H21C 0.9800 . ?
 C3 H3 0.9500 . ?
 C3 C4 1.378(2) . ?
 C19 H19 0.9500 . ?
 C19 C18 1.390(2) . ?
 C5 H5 0.9500 . ?
 C5 C4 1.398(2) . ?
 C11 H11 0.9500 . ?
 C11 C12 1.395(2) . ?
 C18 C22 1.5125(19) . ?
 C13 H13 0.9500 . ?
 C13 C12 1.375(2) . ?
 C4 H4 0.9500 . ?
 C12 H12 0.9500 . ?
 C23 H23A 0.9800 . ?
 C23 H23B 0.9800 . ?
 C23 H23C 0.9800 . ?
 C22 H22A 0.9800 . ?
 C22 H22B 0.9800 . ?
 C22 H22C 0.9800 . ?

loop_
  _geom_angle_atom_site_label_1
  _geom_angle_atom_site_label_2
  _geom_angle_atom_site_label_3
  _geom_angle
  _geom_angle_site_symmetry_1
  _geom_angle_site_symmetry_3
  _geom_angle_publ_flag
 C16 C15 C8 120.04(11) . . ?
 C20 C15 C8 120.22(11) . . ?
 C20 C15 C16 119.74(11) . . ?
 C6 C7 C8 121.07(11) . . ?
 C6 C7 C2 117.72(11) . . ?
 C2 C7 C8 121.20(11) . . ?
 C7 C8 C15 120.07(10) . . ?
 C7 C8 C9 119.57(11) . . ?
 C9 C8 C15 120.35(11) . . ?
 C15 C16 C21 121.55(11) . . ?
 C17 C16 C15 119.33(12) . . ?
 C17 C16 C21 119.07(11) . . ?
 C10 C9 C8 121.37(11) . . ?
 C10 C9 C14 117.97(11) . . ?
 C14 C9 C8 120.66(11) . . ?
 C7 C6 H6 119.5 . . ?
 C5 C6 C7 121.10(12) . . ?
 C5 C6 H6 119.5 . . ?
 C7 C2 C1 120.57(11) . . ?
 C3 C2 C7 120.04(12) . . ?
 C3 C2 C1 119.39(12) . . ?
 C15 C20 C23 121.57(12) . . ?
 C19 C20 C15 118.95(12) . . ?
 C19 C20 C23 119.49(12) . . ?
 C16 C17 H17 119.2 . . ?
 C18 C17 C16 121.66(12) . . ?
 C18 C17 H17 119.2 . . ?
 C9 C10 H10 119.6 . . ?
 C11 C10 C9 120.78(13) . . ?
 C11 C10 H10 119.6 . . ?
 O1 C1 C2 121.52(13) . . ?
 O1 C1 C14 121.68(12) . . ?
 C14 C1 C2 116.80(11) . . ?
 C9 C14 C1 121.14(11) . . ?
 C13 C14 C9 119.76(12) . . ?
 C13 C14 C1 119.09(12) . . ?
 C16 C21 H21A 109.5 . . ?
 C16 C21 H21B 109.5 . . ?
 C16 C21 H21C 109.5 . . ?
 H21A C21 H21B 109.5 . . ?
 H21A C21 H21C 109.5 . . ?
 H21B C21 H21C 109.5 . . ?
 C2 C3 H3 119.7 . . ?
 C4 C3 C2 120.60(13) . . ?
 C4 C3 H3 119.7 . . ?
 C20 C19 H19 119.0 . . ?
 C18 C19 C20 122.05(13) . . ?
 C18 C19 H19 119.0 . . ?
 C6 C5 H5 119.8 . . ?
 C6 C5 C4 120.49(12) . . ?
 C4 C5 H5 119.8 . . ?
 C10 C11 H11 119.8 . . ?
 C10 C11 C12 120.46(13) . . ?
 C12 C11 H11 119.8 . . ?
 C17 C18 C22 120.91(13) . . ?
 C19 C18 C17 118.26(12) . . ?
 C19 C18 C22 120.83(13) . . ?
 C14 C13 H13 119.5 . . ?
 C12 C13 C14 121.07(13) . . ?
 C12 C13 H13 119.5 . . ?
 C3 C4 C5 119.99(12) . . ?
 C3 C4 H4 120.0 . . ?
 C5 C4 H4 120.0 . . ?
 C11 C12 H12 120.0 . . ?
 C13 C12 C11 119.96(12) . . ?
 C13 C12 H12 120.0 . . ?
 C20 C23 H23A 109.5 . . ?
 C20 C23 H23B 109.5 . . ?
 C20 C23 H23C 109.5 . . ?
 H23A C23 H23B 109.5 . . ?
 H23A C23 H23C 109.5 . . ?
 H23B C23 H23C 109.5 . . ?
 C18 C22 H22A 109.5 . . ?
 C18 C22 H22B 109.5 . . ?
 C18 C22 H22C 109.5 . . ?
 H22A C22 H22B 109.5 . . ?
 H22A C22 H22C 109.5 . . ?
 H22B C22 H22C 109.5 . . ?

loop_
  _geom_torsion_atom_site_label_1
  _geom_torsion_atom_site_label_2
  _geom_torsion_atom_site_label_3
  _geom_torsion_atom_site_label_4
  _geom_torsion
  _geom_torsion_site_symmetry_1
  _geom_torsion_site_symmetry_2
  _geom_torsion_site_symmetry_3
  _geom_torsion_site_symmetry_4
  _geom_torsion_publ_flag
 O1 C1 C14 C9 178.88(12) . . . . ?
 O1 C1 C14 C13 -2.6(2) . . . . ?
 C15 C8 C9 C10 0.38(18) . . . . ?
 C15 C8 C9 C14 179.67(11) . . . . ?
 C15 C16 C17 C18 -1.00(18) . . . . ?
 C15 C20 C19 C18 -1.59(19) . . . . ?
 C7 C8 C9 C10 -178.88(11) . . . . ?
 C7 C8 C9 C14 0.41(17) . . . . ?
 C7 C6 C5 C4 0.9(2) . . . . ?
 C7 C2 C1 O1 -177.03(12) . . . . ?
 C7 C2 C1 C14 2.51(18) . . . . ?
 C7 C2 C3 C4 1.8(2) . . . . ?
 C8 C15 C16 C17 -179.89(11) . . . . ?
 C8 C15 C16 C21 2.63(17) . . . . ?
 C8 C15 C20 C19 -178.85(11) . . . . ?
 C8 C15 C20 C23 1.41(18) . . . . ?
 C8 C7 C6 C5 -178.23(11) . . . . ?
 C8 C7 C2 C1 -2.98(18) . . . . ?
 C8 C7 C2 C3 176.89(11) . . . . ?
 C8 C9 C10 C11 178.46(12) . . . . ?
 C8 C9 C14 C1 -0.77(18) . . . . ?
 C8 C9 C14 C13 -179.26(11) . . . . ?
 C16 C15 C8 C7 77.59(15) . . . . ?
 C16 C15 C8 C9 -101.67(14) . . . . ?
 C16 C15 C20 C19 1.15(18) . . . . ?
 C16 C15 C20 C23 -178.58(12) . . . . ?
 C16 C17 C18 C19 0.60(19) . . . . ?
 C16 C17 C18 C22 -179.47(12) . . . . ?
 C9 C10 C11 C12 0.7(2) . . . . ?
 C9 C14 C13 C12 0.9(2) . . . . ?
 C6 C7 C8 C15 1.50(17) . . . . ?
 C6 C7 C8 C9 -179.23(11) . . . . ?
 C6 C7 C2 C1 177.71(11) . . . . ?
 C6 C7 C2 C3 -2.42(18) . . . . ?
 C6 C5 C4 C3 -1.5(2) . . . . ?
 C2 C7 C8 C15 -177.79(11) . . . . ?
 C2 C7 C8 C9 1.48(17) . . . . ?
 C2 C7 C6 C5 1.08(18) . . . . ?
 C2 C1 C14 C9 -0.67(18) . . . . ?
 C2 C1 C14 C13 177.83(11) . . . . ?
 C2 C3 C4 C5 0.2(2) . . . . ?
 C20 C15 C8 C7 -102.40(14) . . . . ?
 C20 C15 C8 C9 78.33(15) . . . . ?
 C20 C15 C16 C17 0.10(17) . . . . ?
 C20 C15 C16 C21 -177.38(11) . . . . ?
 C20 C19 C18 C17 0.7(2) . . . . ?
 C20 C19 C18 C22 -179.21(13) . . . . ?
 C10 C9 C14 C1 178.54(11) . . . . ?
 C10 C9 C14 C13 0.05(18) . . . . ?
 C10 C11 C12 C13 0.2(2) . . . . ?
 C1 C2 C3 C4 -178.29(12) . . . . ?
 C1 C14 C13 C12 -177.66(12) . . . . ?
 C14 C9 C10 C11 -0.85(19) . . . . ?
 C14 C13 C12 C11 -1.0(2) . . . . ?
 C21 C16 C17 C18 176.54(12) . . . . ?
 C3 C2 C1 O1 3.1(2) . . . . ?
 C3 C2 C1 C14 -177.36(11) . . . . ?
 C23 C20 C19 C18 178.15(12) . . . . ?

_shelx_res_file
;
TITL xkt240725_auto_a.res in P2(1)/c
    xkt240725_auto.res
    created by SHELXL-2018/3 at 16:53:49 on 25-Jul-2024
REM Old TITL XKT240725_auto in P2(1)/c
REM SHELXT solution in P2(1)/c: R1 0.128, Rweak 0.006, Alpha 0.021
REM <I/s> 0.652 for 104 systematic absences, Orientation as input
REM Formula found by SHELXT: C23 O
CELL 0.71073 8.7514 22.1655 9.236 90 113.649 90
ZERR 4 0.0009 0.0016 0.0009 0 0.012 0
LATT 1
SYMM -X,0.5+Y,0.5-Z
SFAC C H O
UNIT 92 76 4

L.S. 20 0 0
PLAN  5
SIZE 0.05 0.05 0.5
TEMP -153
CONF
BOND
list 4
fmap 2 53
ACTA
MORE -1
BOND $H
REM <olex2.extras>
REM <HklSrc "%.\\XKT240725_auto.hkl">
REM </olex2.extras>

WGHT    0.071600    0.399600
FVAR       0.52672
O1    3    0.830099    0.539798    0.613664    11.00000    0.03056    0.04745 =
         0.02914    0.00255    0.00059    0.01039
C15   1    0.266891    0.653764    0.154379    11.00000    0.01869    0.02496 =
         0.02130    0.00227    0.00904    0.00055
C7    1    0.561344    0.613110    0.246183    11.00000    0.01976    0.02251 =
         0.02279   -0.00323    0.00734   -0.00260
C8    1    0.415932    0.623744    0.276584    11.00000    0.01988    0.02159 =
         0.02017   -0.00127    0.00638   -0.00148
C16   1    0.158508    0.620714    0.022976    11.00000    0.02000    0.02630 =
         0.02205    0.00139    0.00940   -0.00133
C9    1    0.413280    0.604896    0.423465    11.00000    0.02414    0.02250 =
         0.01949   -0.00157    0.00723   -0.00247
C6    1    0.569026    0.631850    0.102606    11.00000    0.02305    0.02962 =
         0.02445   -0.00129    0.00927   -0.00320
AFIX  43
H6    2    0.477179    0.652821    0.026565    11.00000   -1.20000
AFIX   0
C2    1    0.702687    0.582753    0.358201    11.00000    0.01972    0.02545 =
         0.02644   -0.00336    0.00611   -0.00197
C20   1    0.234293    0.715009    0.170012    11.00000    0.02575    0.02539 =
         0.02847    0.00050    0.01325    0.00068
C17   1    0.020011    0.649447   -0.090248    11.00000    0.02000    0.03407 =
         0.02319    0.00376    0.00659   -0.00099
AFIX  43
H17   2   -0.051873    0.627240   -0.179592    11.00000   -1.20000
AFIX   0
C10   1    0.270432    0.613636    0.457233    11.00000    0.02636    0.03092 =
         0.02467   -0.00027    0.01106   -0.00192
AFIX  43
H10   2    0.175191    0.633287    0.382015    11.00000   -1.20000
AFIX   0
C1    1    0.705611    0.564076    0.512105    11.00000    0.02490    0.02655 =
         0.02401   -0.00275    0.00308    0.00029
C14   1    0.554386    0.576012    0.540017    11.00000    0.02797    0.02456 =
         0.01976   -0.00211    0.00585   -0.00182
C21   1    0.184449    0.554396    0.004889    11.00000    0.02507    0.02709 =
         0.02749   -0.00285    0.00722   -0.00108
AFIX 137
H21A  2    0.301246    0.547173    0.023181    11.00000   -1.50000
H21B  2    0.112042    0.541408   -0.102240    11.00000   -1.50000
H21C  2    0.156928    0.531475    0.081964    11.00000   -1.50000
AFIX   0
C3    1    0.840560    0.570294    0.322235    11.00000    0.02019    0.03187 =
         0.03757   -0.00369    0.00814    0.00018
AFIX  43
H3    2    0.933206    0.548983    0.396150    11.00000   -1.20000
AFIX   0
C19   1    0.092332    0.741585    0.055381    11.00000    0.02971    0.02478 =
         0.03812    0.00583    0.01674    0.00462
AFIX  43
H19   2    0.068723    0.782672    0.067315    11.00000   -1.20000
AFIX   0
C5    1    0.707208    0.620190    0.071484    11.00000    0.02926    0.03600 =
         0.02976   -0.00605    0.01564   -0.00788
AFIX  43
H5    2    0.710463    0.633649   -0.024893    11.00000   -1.20000
AFIX   0
C11   1    0.268124    0.593920    0.598180    11.00000    0.03633    0.03656 =
         0.02913   -0.00421    0.01871   -0.00620
AFIX  43
H11   2    0.170982    0.599683    0.618525    11.00000   -1.20000
AFIX   0
C18   1   -0.015297    0.709750   -0.075471    11.00000    0.02311    0.03577 =
         0.03210    0.01073    0.01133    0.00515
C13   1    0.548535    0.557303    0.682115    11.00000    0.03791    0.03071 =
         0.02065    0.00115    0.00579   -0.00118
AFIX  43
H13   2    0.643522    0.538549    0.760135    11.00000   -1.20000
AFIX   0
C4    1    0.842971    0.588671    0.180641    11.00000    0.02433    0.03738 =
         0.04265   -0.01073    0.01767   -0.00370
AFIX  43
H4    2    0.936865    0.579926    0.157186    11.00000   -1.20000
AFIX   0
C12   1    0.407476    0.565594    0.710913    11.00000    0.04694    0.03501 =
         0.02241    0.00009    0.01489   -0.00740
AFIX  43
H12   2    0.404929    0.552043    0.807501    11.00000   -1.20000
AFIX   0
C23   1    0.348937    0.752493    0.306637    11.00000    0.03546    0.02642 =
         0.03693   -0.00538    0.01301   -0.00198
AFIX 137
H23A  2    0.343931    0.738056    0.404931    11.00000   -1.50000
H23B  2    0.313905    0.794824    0.289677    11.00000   -1.50000
H23C  2    0.463488    0.748961    0.314102    11.00000   -1.50000
AFIX   0
C22   1   -0.166683    0.739953   -0.198564    11.00000    0.03028    0.04605 =
         0.04602    0.01633    0.00834    0.01006
AFIX 137
H22A  2   -0.133464    0.762257   -0.272898    11.00000   -1.50000
H22B  2   -0.215312    0.767930   -0.146556    11.00000   -1.50000
H22C  2   -0.249364    0.709241   -0.255995    11.00000   -1.50000
AFIX   0
HKLF 4


REM  xkt240725_auto_a.res in P2(1)/c
REM wR2 = 0.1378, GooF = S = 1.061, Restrained GooF = 1.061 for all data
REM R1 = 0.0493 for 3390 Fo > 4sig(Fo) and 0.0637 for all 4267 data
REM 220 parameters refined using 0 restraints

END

WGHT      0.0716      0.3998

REM Highest difference peak  0.336,  deepest hole -0.228,  1-sigma level  0.045
Q1    1   0.4187  0.6193  0.3576  11.00000  0.05    0.34
Q2    1   0.5657  0.6212  0.1756  11.00000  0.05    0.32
Q3    1   0.7065  0.5786  0.4326  11.00000  0.05    0.32
Q4    1   0.6164  0.5667  0.5177  11.00000  0.05    0.30
Q5    1   0.4905  0.5966  0.4882  11.00000  0.05    0.29
;
_shelx_res_checksum                6073
_shelx_hkl_file
;
   0   0   1   -0.07    0.20
   0   0   2   82.15    2.84
   0   0   3    0.07    0.44
   0   0   4   20.02    1.07
   0   0  -4   20.87    1.18
   0   0   5    0.17    0.50
   0   0  -5    0.13    0.69
   0   0   6    0.79    0.61
   0   0  -6    0.82    0.81
   0   0   7   -0.08    0.77
   0   0  -7    0.25    0.81
   0   0  -7   -0.48    0.93
   0   0   8   52.41    2.48
   0   0  -8   54.08    2.57
   0   0  -8   52.23    2.63
   0   0   9    1.95    1.04
   0   0  -9   -0.38    1.19
   0   0  -9   -0.35    1.11
   0   0 -10   16.47    1.80
   0   0 -10   13.90    1.58
   0   0 -11   -0.62    1.55
   0   0 -11    1.70    2.06
   0   1   1  401.60   12.80
   0  -1   1  410.70   12.80
   0   1   1  387.93   12.83
   0  -1  -1  390.57   12.83
   0   1   2   44.17    1.62
   0  -1   2   43.70    1.63
   0  -1   3  295.76    9.64
   0   1   3  291.20    9.64
   0  -1   4   48.65    1.94
   0   1   4   50.56    1.96
   0   1  -4   46.98    2.00
   0  -1  -5    0.57    0.70
   0   1  -5    0.32    0.65
   0  -1   5    0.27    0.53
   0   1   5   -0.28    0.54
   0   1  -6    7.49    0.94
   0  -1  -6    7.46    0.96
   0  -1   6    9.70    0.88
   0   1   6    9.08    0.87
   0   1   7   14.81    1.20
   0   1  -7   14.69    1.25
   0  -1  -7   16.50    1.27
   0  -1   7   16.00    1.22
   0  -1  -7   13.80    1.30
   0   1  -7   14.14    1.31
   0  -1  -8   66.69    2.97
   0  -1   8   62.41    2.85
   0   1  -8   65.07    2.98
   0   1   8   72.02    2.94
   0   1  -8   67.61    3.05
   0  -1  -8   63.51    3.09
   0  -1  -9    1.85    1.17
   0   1  -9    2.08    1.21
   0  -1   9    4.82    1.14
   0   1   9    2.57    1.04
   0   1  -9    1.95    1.16
   0  -1  -9    2.59    1.21
   0   1  10    2.17    0.96
   0   1 -10    3.68    1.70
   0  -1 -10    1.16    1.38
   0   1 -10    2.60    1.40
   0   1 -10    2.54    1.25
   0  -1 -10    0.94    1.27
   0  -1 -11   12.74    1.85
   0   1 -11   11.51    1.80
   0   1 -11   15.20    2.45
   0  -1 -11   11.37    2.38
   0   2   0  401.98   12.09
   0  -2   0  352.09   12.07
   0  -2   1 1712.84   53.60
   0   2   1 1624.22   53.60
   0   2   1 1680.20   53.68
   0  -2  -1 1704.45   53.69
   0   2  -1 1721.94   53.68
   0  -2   1 1657.90   53.68
   0   2   2  217.44    7.43
   0  -2   2  234.91    7.43
   0  -2  -2  224.88    7.51
   0   2   2  231.69    7.51
   0   2   3    0.07    0.40
   0  -2   3   -0.03    0.44
   0   2   4    4.17    0.57
   0  -2   4    5.42    0.60
   0  -2  -5    1.84    0.75
   0   2  -5    2.40    0.68
   0  -2   5    4.06    0.63
   0  -2   6   21.95    1.30
   0  -2  -6   23.75    1.51
   0   2  -6   23.52    1.43
   0  -2   7   21.52    1.44
   0  -2  -7   22.23    1.45
   0  -2  -7   24.76    1.71
   0   2  -7   22.46    1.54
   0  -2  -8   75.65    3.35
   0  -2   8   81.18    3.31
   0   2  -8   84.58    3.49
   0  -2  -8   74.55    3.48
   0  -2  -9   39.21    2.28
   0  -2   9   41.98    2.20
   0   2  -9   39.55    2.29
   0   2  -9   37.34    2.71
   0  -2  -9   37.19    2.41
   0   2   9   40.25    1.88
   0  -2 -10    9.49    1.45
   0   2  10    8.30    1.01
   0   2 -10    9.06    2.02
   0   2 -10    7.45    1.44
   0  -2 -10    9.34    1.71
   0   2 -11   42.55    3.21
   0  -2 -11   49.92    3.02
   0   2 -11   39.87    2.72
   0   3   0    0.31    0.40
   0  -3   0    0.02    0.32
   0  -3   1 2118.86   66.49
   0   3   1 2051.12   66.61
   0  -3  -1 2093.16   66.64
   0   3  -1 2039.82   66.59
   0  -3   2 1018.16   32.16
   0  -3  -2  993.85   32.30
   0   3  -2 1012.41   32.31
   0   3   2  983.41   32.29
   0  -3   3  412.61   13.57
   0   3  -3  428.64   13.79
   0   3   3  414.54   13.69
   0  -3   4   16.68    0.94
   0  -3  -5   30.04    1.70
   0  -3   5   34.10    1.53
   0  -3   6   48.20    2.09
   0  -3  -6   49.42    2.35
   0   3  -6   45.71    2.17
   0  -3   7    0.08    0.73
   0  -3  -7    1.69    0.86
   0   3  -7    0.81    1.28
   0   3  -7   -0.09    0.78
   0  -3  -7   -1.07    1.06
   0  -3  -8   20.17    1.49
   0  -3   8   16.42    1.36
   0   3   8   18.07    1.10
   0   3  -8   15.95    1.91
   0   3  -8   16.92    1.52
   0  -3  -8   17.90    1.67
   0  -3   9    0.61    1.05
   0   3   9    0.91    0.75
   0  -3  -9    2.88    1.11
   0   3  -9    4.17    1.77
   0   3  -9    1.75    1.18
   0  -3  -9    1.65    1.26
   0   3  10   11.19    0.99
   0  -3 -10   11.68    1.60
   0   3 -10    7.90    2.05
   0  -3 -10    7.99    1.58
   0   3 -10    8.73    1.52
   0   3 -11   16.15    2.43
   0  -3 -11   14.26    2.01
   0   3 -11   18.00    1.91
   0  -4   0 3139.85   98.99
   0   4   0 3061.19   98.99
   0  -4   1   52.04    1.73
   0  -4  -1   50.10    2.00
   0   4   1   50.29    1.97
   0   4  -1   50.34    1.90
   0  -4   2  375.82   12.18
   0  -4  -2  372.91   12.37
   0   4   2  365.15   12.34
   0   4  -2  393.82   12.37
   0  -4   3    0.86    0.42
   0   4   3    1.57    0.60
   0   4  -3    0.65    0.69
   0  -4   4    1.01    0.53
   0   4   4    1.91    0.67
   0   4  -4    1.31    0.80
   0  -4   5   14.91    0.97
   0   4  -5   16.83    1.36
   0  -4  -5   12.73    1.17
   0  -4   6  108.59    3.93
   0   4  -6  100.13    4.31
   0  -4  -6  103.36    4.18
   0   4   6  105.82    3.65
   0  -4  -7    7.01    1.01
   0  -4   7    6.83    0.98
   0   4  -7    5.12    1.32
   0  -4  -7    6.16    1.22
   0   4  -7    5.50    1.00
   0   4   7    5.05    0.63
   0  -4   8   21.37    1.49
   0  -4  -8   22.90    1.62
   0   4   8   20.41    1.13
   0   4  -8   21.15    2.02
   0   4  -8   20.31    1.54
   0  -4  -8   20.58    1.71
   0  -4   9    8.17    1.20
   0   4   9    6.50    1.19
   0  -4  -9    4.64    1.26
   0   4  -9    4.18    1.71
   0   4  -9    7.15    1.32
   0  -4  -9    4.83    1.39
   0   4 -10    9.33    1.59
   0  -4 -10    6.85    1.45
   0   4  10    7.23    0.76
   0   4 -10    5.96    1.98
   0   4 -10    7.69    1.46
   0  -4 -10    7.31    1.68
   0   4 -11   18.55    2.56
   0   4 -11   26.84    2.16
   0  -5   0    1.03    0.58
   0   5   0    1.47    0.66
   0  -5  -1 1264.60   40.15
   0   5   1 1233.99   40.12
   0  -5   1 1249.72   39.87
   0  -5   2   42.14    1.53
   0   5   2   41.91    1.77
   0  -5  -2   41.34    1.83
   0   5  -2   40.08    1.74
   0  -5   3   89.30    3.17
   0  -5  -3   86.79    3.41
   0   5   3   96.30    3.41
   0   5  -3   90.06    3.42
   0   5  -4  213.55    7.41
   0   5   4  208.22    7.28
   0  -5   4  211.59    7.09
   0   5  -5    7.87    1.12
   0  -5   5    6.65    0.73
   0   5   5    6.09    0.39
   0   5   6   41.33    1.96
   0  -5   6   47.32    1.99
   0  -5  -6   41.58    2.22
   0   5  -6   43.27    2.40
   0  -5   7   43.67    2.02
   0   5  -7   42.78    2.11
   0  -5  -7   42.36    2.09
   0   5   7   42.00    2.04
   0   5  -7   39.78    2.44
   0   5  -7   39.89    2.03
   0  -5  -7   34.78    2.27
   0   5   8   10.18    1.19
   0  -5   8    8.90    1.11
   0   5  -8   11.66    1.24
   0  -5  -8   10.94    1.27
   0   5  -8    9.01    1.77
   0  -5  -8   11.37    1.51
   0   5  -8    8.77    1.22
   0  -5   9   11.83    1.33
   0   5   9   12.69    1.30
   0  -5  -9   10.99    1.43
   0   5  -9   11.31    1.40
   0   5  -9    9.01    1.85
   0  -5  -9   10.66    1.57
   0   5  -9   14.26    1.45
   0   5   9   10.47    0.67
   0   5 -10   13.54    1.62
   0  -5 -10   13.36    1.68
   0   5 -10    8.62    2.09
   0   5 -10   13.14    1.61
   0  -5 -10   11.37    1.82
   0   5 -11    2.28    2.00
   0   5 -11    4.39    1.45
   0  -6   0 9999.00  318.75
   0  -6  -1 2749.88   88.37
   0   6   1 2740.77   88.33
   0   6  -1 2808.43   88.03
   0  -6   1 2726.87   88.02
   0   6   1 2761.44   88.02
   0   6   2   42.12    1.58
   0  -6   2   44.89    1.59
   0   6   2   39.42    1.85
   0  -6  -2   44.25    1.96
   0   6  -2   46.56    1.86
   0  -6   3  136.53    4.72
   0   6   3  142.61    4.73
   0  -6  -3  136.06    5.04
   0  -6   3  139.58    5.02
   0   6   3  135.86    4.96
   0   6  -3  144.34    4.99
   0  -6   4  119.71    4.17
   0   6   4  124.62    4.19
   0   6  -4  112.16    4.46
   0   6   4  116.46    4.41
   0   6   5  350.20   11.57
   0  -6   5  348.50   11.57
   0   6  -5  342.16   11.90
   0   6   5  352.08   11.81
   0   6  -6   68.57    2.76
   0  -6   6   60.29    2.66
   0  -6  -6   68.94    2.74
   0   6   6   69.85    2.70
   0   6  -6   63.16    3.08
   0  -6  -6   66.81    3.05
   0   6   7    6.08    0.97
   0  -6   7    7.86    1.03
   0   6  -7    5.16    1.37
   0  -6  -7    9.34    1.38
   0   6  -7    7.25    1.04
   0  -6  -7    7.96    1.06
   0  -6  -8   56.34    2.69
   0   6   8   60.26    2.65
   0   6  -8   58.11    2.71
   0  -6   8   57.32    2.62
   0   6  -8   57.40    2.69
   0   6  -8   54.34    3.11
   0  -6  -8   55.22    2.99
   0   6   9    2.58    1.10
   0  -6   9    2.04    1.07
   0   6  -9   -0.36    1.13
   0  -6  -9    0.47    1.09
   0  -6  -9    0.62    1.42
   0   6  -9    1.32    1.06
   0   6  -9    0.52    1.52
   0   6 -10    2.88    1.34
   0  -6 -10    4.91    1.46
   0   6 -10    0.38    1.79
   0   6 -10    2.36    1.27
   0  -6 -10    1.54    1.63
   0   6 -11    3.23    2.03
   0   6 -11    5.77    1.49
   0  -7   0   -0.38    0.69
   0   7  -1 1349.55   42.17
   0  -7   1 1277.54   42.16
   0  -7  -1 1302.38   42.16
   0   7   1 1379.71   42.16
   0   7   1 1253.63   42.51
   0  -7  -1 1275.84   42.56
   0   7   2  200.47    6.40
   0  -7   2  190.06    6.39
   0  -7  -2  201.93    6.82
   0   7   2  186.86    6.69
   0   7  -2  196.41    6.63
   0   7   3   40.70    1.60
   0  -7   3   41.63    1.61
   0  -7  -3   39.15    1.99
   0   7   3   39.69    1.88
   0  -7   3   43.81    1.99
   0   7  -3   39.92    1.90
   0   7   4  306.44   10.14
   0  -7   4  305.32   10.12
   0   7  -4  305.13   10.46
   0   7   4  310.62   10.42
   0   7   5   21.98    1.23
   0  -7   5   23.54    1.22
   0   7   5   22.55    1.49
   0   7  -5   22.20    1.58
   0  -7  -6   12.25    1.06
   0  -7   6   11.91    1.04
   0   7   6   11.83    1.05
   0   7  -6   13.19    1.09
   0   7  -6   10.65    1.38
   0  -7  -6   12.74    1.42
   0   7   7    7.98    1.04
   0  -7   7   11.76    1.08
   0   7  -7    7.80    1.52
   0  -7  -7    9.05    1.33
   0  -7  -7   10.27    1.07
   0   7  -7   10.23    1.09
   0  -7   8    1.62    0.95
   0   7   8    1.83    0.92
   0   7  -8   -0.92    1.40
   0  -7  -8    0.44    1.21
   0   7  -8    0.29    0.94
   0  -7  -8    0.20    1.00
   0   7  -8    1.54    1.08
   0  -7   9    2.96    1.07
   0   7   9    3.72    1.20
   0   7  -9    1.20    1.13
   0  -7  -9    3.79    1.17
   0   7  -9    3.03    1.11
   0  -7  -9    2.58    1.57
   0   7  -9    0.68    1.62
   0   7 -10    0.96    1.30
   0  -7 -10    1.51    1.31
   0   7 -10    2.06    1.70
   0  -7 -10    1.24    1.65
   0   7 -10    4.25    1.33
   0   7 -11    1.03    1.94
   0   7 -11    0.13    1.38
   0  -8   0  236.06    8.04
   0  -8  -1  443.18   14.68
   0   8   1  461.71   14.18
   0  -8   1  434.53   14.19
   0  -8  -1  444.70   14.19
   0   8  -2    0.61    0.34
   0   8   2   -0.17    0.29
   0  -8   2    0.23    0.30
   0   8   2    0.65    0.63
   0  -8  -2    0.30    0.81
   0  -8   2   -0.62    0.68
   0   8   3   12.94    0.76
   0  -8   3   12.77    0.73
   0  -8  -3   14.28    1.28
   0   8   3    9.30    1.01
   0  -8   3   12.36    1.14
   0   8  -3   14.16    1.08
   0   8   4    7.02    0.65
   0  -8   4    6.63    0.62
   0   8   4    8.26    1.01
   0  -8  -4    4.80    1.02
   0   8  -4    7.53    1.00
   0   8   5   11.90    0.92
   0   8  -5   13.64    0.99
   0  -8   5   10.54    0.90
   0   8  -5   13.56    1.33
   0   8   5   15.12    1.22
   0   8   6  309.86   10.34
   0  -8  -6  306.17   10.36
   0   8  -6  322.23   10.39
   0  -8   6  300.89   10.30
   0   8  -6  317.07   10.78
   0   8   6  316.47   10.64
   0   8   7    1.58    0.88
   0  -8   7    0.62    0.85
   0   8  -7    0.82    1.33
   0  -8  -7    1.09    1.20
   0   8  -7    0.96    0.88
   0  -8  -7    0.51    0.89
   0  -8   8    9.64    1.14
   0   8   8    7.66    1.18
   0   8  -8    6.17    1.63
   0  -8  -8    9.87    1.53
   0   8  -8    9.20    1.21
   0  -8  -8    6.88    1.15
   0  -8   9    1.84    1.11
   0   8   9    2.47    1.04
   0  -8  -9    0.36    1.19
   0   8  -9    0.72    1.24
   0  -8  -9    0.50    1.46
   0   8  -9   -1.29    1.08
   0   8  -9    0.35    1.65
   0   8 -10    5.67    1.54
   0  -8 -10    8.12    1.62
   0   8 -10    7.70    2.12
   0  -8 -10   10.67    1.99
   0   8 -10   10.96    1.47
   0   8 -11    4.71    2.15
   0   8 -11    6.09    1.51
   0  -9   0   -0.21    0.79
   0  -9  -1  151.14    4.97
   0  -9  -1  160.49    5.55
   0   9   1  151.11    4.95
   0  -9   1  155.54    4.96
   0   9  -2   18.26    0.84
   0  -9   2   16.99    0.81
   0  -9  -2   20.51    0.84
   0   9   2   18.94    0.81
   0  -9   2   16.89    1.23
   0  -9  -2   20.26    1.38
   0   9   2   20.32    1.27
   0   9   3  167.86    5.55
   0  -9   3  154.93    5.54
   0   9  -3  170.22    5.58
   0  -9   3  171.17    5.93
   0  -9  -3  165.20    6.07
   0   9   3  165.99    5.93
   0   9  -3  169.33    5.87
   0  -9   4  221.09    7.61
   0   9  -4  231.98    7.68
   0   9   4  227.76    7.62
   0  -9  -4  223.48    8.12
   0   9  -4  232.79    7.99
   0  -9   4  231.27    8.00
   0   9   4  230.04    8.00
   0   9  -5   86.09    3.73
   0   9   5   90.56    3.69
   0  -9   5   88.54    3.35
   0   9  -5   94.75    3.42
   0  -9  -5   89.35    3.38
   0   9   5   92.14    3.37
   0   9   6  129.60    5.11
   0   9  -6  127.48    5.19
   0  -9   6  129.32    4.79
   0  -9  -6  130.24    4.84
   0   9   6  138.23    4.85
   0   9  -6  138.61    4.87
   0  -9   7    1.17    0.84
   0   9   7    0.71    0.78
   0   9  -7    2.05    1.32
   0  -9  -7    2.14    1.21
   0  -9  -7    2.66    0.89
   0   9  -7    0.62    0.88
   0   9   8   15.70    1.28
   0  -9   8   12.08    1.26
   0   9  -8   13.95    1.83
   0  -9  -8    9.80    1.55
   0  -9  -8   12.62    1.37
   0   9  -8   11.44    1.35
   0   9   9    3.53    1.22
   0  -9   9    2.68    1.15
   0  -9  -9    1.32    1.20
   0   9  -9    3.28    1.27
   0   9  -9    3.96    1.76
   0  -9  -9    3.49    1.52
   0   9  -9    3.42    1.16
   0   9 -10    3.95    1.90
   0   9 -10    0.94    1.19
   0  -9 -10    1.53    1.72
   0   9 -11    4.00    2.04
   0   9 -11    3.84    1.46
   0 -10   0  519.39   17.19
   0  10   1  112.50    3.54
   0 -10   1  111.73    3.55
   0 -10  -1  101.84    3.56
   0 -10  -1  101.15    4.13
   0  10  -1  105.71    4.10
   0  10   2    3.86    0.39
   0 -10   2    3.59    0.39
   0 -10  -2    3.38    0.40
   0  10  -2    4.47    0.44
   0 -10  -2    5.19    1.06
   0 -10   2    4.47    0.86
   0  10   2    2.18    0.81
   0  10   3   50.70    1.91
   0  10  -3   53.86    1.96
   0 -10  -3   51.99    1.94
   0 -10   3   50.01    1.92
   0  10  -3   50.60    2.25
   0 -10   3   50.52    2.34
   0  10   3   48.90    2.34
   0 -10  -3   49.35    2.47
   0 -10   4    0.17    0.49
   0 -10  -4    1.49    0.52
   0  10   4   -0.09    0.43
   0  10  -4    1.30    0.91
   0 -10   4   -0.09    0.96
   0 -10  -4    0.45    0.94
   0  10   4    0.46    0.78
   0  10  -4    1.01    0.51
   0  10   5  426.70   14.53
   0  10  -5  422.70   14.54
   0  10   5  438.06   14.15
   0 -10   5  423.00   14.14
   0 -10  -5  432.45   14.18
   0  10  -5  432.07   14.19
   0  10  -6  104.72    4.34
   0  10   6  102.47    4.23
   0  10   6  108.56    3.94
   0 -10  -6  103.07    3.95
   0 -10   6  101.22    3.91
   0  10  -6  104.36    3.98
   0 -10   7    5.79    0.97
   0  10   7    6.21    0.97
   0  10  -7    3.12    1.29
   0 -10  -7    5.16    1.44
   0  10  -7    5.37    1.00
   0 -10  -7    6.95    1.03
   0  10   8    1.99    1.00
   0 -10   8    2.17    1.01
   0  10  -8    0.76    1.38
   0 -10  -8    0.67    1.41
   0 -10  -8    1.04    0.95
   0  10  -8    1.06    1.10
   0 -10   9    8.78    1.39
   0  10   9    9.90    1.35
   0  10  -9    7.77    1.43
   0 -10  -9   10.08    1.45
   0 -10  -9    8.98    1.92
   0  10  -9    9.88    1.29
   0  10  -9    8.62    1.84
   0  10 -10   41.66    3.04
   0  10 -10   36.82    2.25
   0  10 -11    4.31    1.43
   0 -11   0    0.26    0.88
   0 -11   1  742.02   23.25
   0 -11  -1  710.62   23.26
   0  11  -1  739.59   23.84
   0 -11  -1  719.42   23.92
   0 -11   2    6.31    0.99
   0 -11  -2    8.18    0.52
   0  11   2    7.11    0.49
   0 -11   2    7.10    0.50
   0  11  -2    7.49    0.53
   0 -11  -2    6.04    1.14
   0  11  -2    6.97    1.03
   0 -11  -3   51.11    2.02
   0  11  -3   56.77    2.06
   0  11   3   54.37    2.01
   0 -11   3   53.09    2.01
   0 -11   3   57.08    2.50
   0  11   3   52.68    2.46
   0 -11  -3   58.00    2.68
   0  11   4   69.14    2.58
   0  11  -4   69.54    2.62
   0 -11  -4   68.20    2.60
   0 -11   4   69.79    2.59
   0 -11   4   69.00    3.06
   0  11   4   66.65    3.00
   0 -11  -4   70.25    3.19
   0  11  -4   67.51    2.93
   0  11   5   16.56    1.50
   0  11  -5   21.13    1.62
   0  11  -5   21.58    1.26
   0 -11   5   20.49    1.18
   0 -11  -5   20.98    1.22
   0  11   5   22.79    1.20
   0  11  -6  105.73    4.50
   0  11   6  104.21    4.36
   0  11  -6  111.89    4.11
   0 -11   6  106.13    4.02
   0 -11  -6  106.32    4.04
   0  11   6  109.38    4.03
   0  11   7    3.99    0.94
   0 -11   7    3.91    0.97
   0  11  -7    2.74    1.33
   0 -11  -7    2.73    1.39
   0  11   7    2.56    1.16
   0  11  -7    1.46    0.99
   0 -11  -7    2.84    0.93
   0 -11   8    5.55    1.09
   0  11   8    5.13    1.05
   0  11  -8    2.91    1.58
   0 -11  -8    3.34    1.49
   0 -11  -8    3.56    1.04
   0  11  -8    4.81    1.22
   0 -11   9    1.79    1.20
   0  11   9    2.82    1.17
   0  11  -9    1.98    1.30
   0 -11  -9    3.42    1.24
   0  11  -9    1.86    1.66
   0  11  -9    2.01    1.14
   0 -11  -9    2.68    1.76
   0  11 -10    7.73    1.95
   0  11 -10    3.54    1.24
   0  11 -11    2.97    1.34
   0  12   0  169.15    6.23
   0 -12   0  176.66    6.32
   0  12  -1  128.92    4.70
   0 -12  -1  117.88    4.77
   0 -12   2   87.71    2.97
   0 -12  -2   86.92    3.01
   0  12   2   83.68    2.96
   0  12  -2   92.69    3.03
   0 -12   2   88.18    3.45
   0 -12  -2   87.87    3.70
   0  12  -2   84.66    3.53
   0  12  -3    9.89    0.71
   0  12   3    9.44    0.63
   0 -12  -3   11.16    0.72
   0 -12   3    9.98    0.65
   0 -12  -3    6.98    1.25
   0 -12   3   11.21    1.20
   0  12   3   10.73    1.17
   0  12  -4   23.54    1.21
   0 -12  -4   22.19    1.16
   0  12   4   21.61    1.11
   0 -12   4   24.08    1.15
   0 -12   4   21.86    1.59
   0  12   4   20.78    1.58
   0 -12  -4   19.51    1.72
   0  12  -4   24.20    1.56
   0  12   5  203.91    6.82
   0 -12  -5  199.96    6.85
   0  12  -5  195.15    6.86
   0 -12   5  198.50    6.81
   0  12   5  202.23    7.27
   0 -12  -5  186.51    7.44
   0  12  -5  202.11    7.27
   0  12  -6   96.13    4.11
   0  12   6   98.13    4.07
   0  12  -6   94.48    3.71
   0 -12   6   98.88    3.65
   0 -12  -6   95.39    3.69
   0  12   6   90.44    3.60
   0  12   7   11.33    1.14
   0 -12   7   13.37    1.18
   0  12  -7   14.10    1.69
   0 -12  -7   10.41    1.75
   0  12   7   10.68    1.54
   0  12  -7    7.65    1.14
   0 -12  -7   10.97    1.22
   0 -12   8   33.82    1.97
   0  12   8   32.38    1.91
   0  12  -8   36.90    2.08
   0 -12  -8   32.85    2.00
   0  12  -8   34.80    2.52
   0 -12  -8   34.19    2.63
   0 -12   9    4.96    1.32
   0  12   9    4.18    1.27
   0  12  -9    3.51    1.40
   0 -12  -9    4.66    1.28
   0 -12  -9    1.19    1.75
   0  12  -9    3.25    1.73
   0  12 -10    0.91    1.23
   0  12 -10   -0.19    1.78
   0  13   0    0.19    0.86
   0  13  -1   -0.10    0.88
   0 -13  -1   -0.32    1.01
   0 -13  -2   55.64    1.99
   0 -13   2   53.15    1.94
   0  13   2   52.91    1.93
   0 -13   2   54.50    2.45
   0  13  -2   55.43    2.59
   0 -13  -2   58.70    2.77
   0  13  -2   58.31    2.01
   0  13   3   91.80    3.24
   0  13  -3   99.04    3.32
   0 -13  -3   93.53    3.29
   0 -13   3   90.53    3.25
   0 -13   3   90.53    3.77
   0  13   3   89.81    3.79
   0 -13  -3   96.48    4.05
   0  13   4   54.50    2.18
   0  13  -4   58.96    2.27
   0 -13  -4   59.13    2.26
   0 -13   4   58.77    2.21
   0 -13   4   56.94    2.74
   0 -13  -4   59.89    2.97
   0  13   4   58.46    2.74
   0 -13  -4   54.42    1.99
   0  13  -5   24.48    1.41
   0 -13   5   27.00    1.35
   0  13   5   27.75    1.38
   0 -13  -5   26.70    1.45
   0  13   5   27.60    1.89
   0 -13  -5   25.26    2.03
   0  13  -5   27.02    1.81
   0  13   6   22.61    1.82
   0 -13  -6   23.32    1.41
   0  13  -6   19.49    1.40
   0  13   6   19.09    1.30
   0 -13   6   20.57    1.31
   0  13  -6   20.99    1.82
   0  13   7   24.48    1.54
   0 -13   7   25.53    1.54
   0 -13  -7   22.47    1.56
   0  13  -7   25.04    1.65
   0  13  -7   20.81    1.96
   0  13   7   21.35    1.83
   0 -13   8   13.49    1.32
   0  13   8   12.40    1.34
   0  13  -8   12.75    1.87
   0 -13  -8   11.55    2.03
   0  13  -8   14.22    1.50
   0 -13  -8   12.70    1.46
   0  13   9   -0.42    1.14
   0 -13   9    1.91    1.28
   0  13  -9    0.76    1.27
   0 -13  -9    1.37    1.31
   0 -13  -9   -1.43    1.84
   0  13  -9    3.60    1.80
   0  13 -10    0.56    1.15
   0  13 -10   -0.74    1.80
   0  14   0   12.19    1.30
   0 -14  -1    1.04    1.03
   0  14  -1    1.63    0.96
   0 -14  -2    1.68    0.41
   0  14  -2    1.12    0.39
   0 -14  -2    2.84    1.08
   0  14  -2    1.66    0.93
   0 -14   2    0.90    0.33
   0  14   2    1.16    0.31
   0 -14   2    1.65    0.94
   0  14  -3    7.25    1.21
   0 -14  -3    7.56    1.30
   0 -14   3    6.84    1.16
   0 -14  -3    9.43    0.69
   0 -14   3    7.69    0.62
   0  14  -3    7.78    0.67
   0  14   3    7.68    0.61
   0  14   4    7.35    0.68
   0 -14   4    5.75    0.68
   0 -14  -4    6.74    0.76
   0  14  -4    4.94    0.73
   0 -14  -4    5.59    0.51
   0 -14   4    7.11    1.22
   0  14   4    6.47    1.17
   0 -14  -4    5.66    1.45
   0 -14  -5  188.30    6.59
   0  14   5  191.04    6.52
   0  14  -5  188.19    6.60
   0 -14   5  187.32    6.53
   0 -14   5  185.07    7.07
   0  14   5  197.30    7.14
   0 -14  -5  201.10    7.39
   0  14  -6  101.05    4.08
   0 -14  -6   90.65    3.62
   0  14   6   88.01    3.51
   0  14  -6   93.95    3.64
   0 -14   6   93.80    3.56
   0  14   6   87.05    3.99
   0  14  -7   32.57    2.32
   0  14   7   35.10    2.33
   0  14   7   35.44    1.90
   0 -14  -7   34.45    2.01
   0  14  -7   36.09    2.00
   0 -14   7   39.63    1.94
   0 -14   8    0.75    1.09
   0  14   8    1.92    1.10
   0  14  -8   -1.85    1.49
   0 -14  -8    1.76    1.72
   0  14  -8    1.11    1.21
   0 -14  -8    0.76    1.08
   0  14  -9   -1.01    1.71
   0  14   9    1.57    1.30
   0 -14   9    0.85    1.18
   0  14  -9   -1.15    1.29
   0 -14  -9    2.02    1.32
   0  14 -10    1.23    1.19
   0  14 -10    1.27    1.85
   0  15   0    1.19    0.98
   0 -15  -1   14.23    1.46
   0  15   1   14.22    1.43
   0  15  -1   15.10    1.37
   0 -15   2   -0.09    0.93
   0  15  -2   -0.33    0.92
   0  15   2   -0.15    0.28
   0 -15   2   -0.50    0.36
   0 -15  -2    0.53    1.06
   0 -15  -2    0.10    0.38
   0 -15  -3   32.80    1.41
   0  15  -3   32.42    1.98
   0 -15   3   31.37    1.32
   0  15   3   30.82    1.30
   0 -15   3   29.51    1.89
   0 -15  -3   31.96    2.16
   0  15  -3   31.93    1.41
   0 -15  -4  124.22    4.70
   0  15   4  140.67    4.66
   0 -15   4  136.02    4.67
   0  15  -4  133.76    4.74
   0 -15  -4  134.59    5.53
   0  15   4  137.91    5.30
   0 -15   4  132.92    5.24
   0  15   5  363.55   12.09
   0 -15   5  364.80   12.10
   0  15  -5  357.93   12.18
   0 -15  -5  374.55   12.19
   0 -15  -5  362.63   13.00
   0  15   5  372.81   12.70
   0 -15   5  358.14   12.67
   0  15   6   19.81    1.79
   0  15  -6   22.52    1.45
   0 -15  -6   20.90    1.46
   0 -15   6   24.51    1.43
   0  15   6   22.26    1.40
   0 -15   7    0.81    0.98
   0  15   7    0.94    0.91
   0  15  -7    2.32    1.35
   0  15   7    0.15    1.26
   0  15  -7    0.67    0.91
   0 -15  -7    1.13    1.03
   0 -15   8    6.36    1.26
   0  15   8    3.10    1.15
   0  15  -8    4.26    1.51
   0 -15  -8    6.91    1.88
   0  15  -8    4.59    1.25
   0 -15  -8    5.52    1.23
   0  15  -9    5.14    1.83
   0  15   9    3.63    1.30
   0 -15   9    5.64    1.30
   0  15  -9    5.42    1.53
   0 -15  -9    6.09    1.46
   0  15 -10    0.33    1.17
   0  15 -10   -1.96    1.88
   0  16   0  157.01    5.94
   0 -16  -1    9.20    1.38
   0  16  -1   12.11    1.35
   0  16   1   14.21    1.43
   0 -16   2    0.97    0.93
   0  16  -2    0.34    0.97
   0 -16   2    0.57    0.31
   0  16   2    0.34    0.27
   0 -16  -2    0.71    1.22
   0 -16  -2    0.41    0.35
   0  16   3   63.87    2.31
   0 -16   3   60.78    2.32
   0  16  -3   65.36    2.42
   0 -16  -3   61.89    2.39
   0 -16   3   65.38    2.95
   0 -16  -3   66.40    3.30
   0  16  -3   69.16    3.10
   0  16  -4  343.77   11.67
   0 -16  -4  355.54   11.67
   0 -16   4  361.42   12.23
   0  16   4  351.62   12.26
   0 -16  -4  357.78   12.56
   0  16   4  347.69   11.57
   0 -16   4  354.41   11.59
   0  16  -4  354.50   12.25
   0  16   5  365.86   12.13
   0 -16   5  373.79   12.15
   0 -16  -5  362.63   12.23
   0  16  -5  361.50   12.23
   0 -16   5  363.80   12.74
   0  16   5  368.76   12.76
   0 -16  -5  362.37   13.10
   0 -16  -6    9.99    1.94
   0  16  -6   11.89    1.18
   0  16   6   12.79    1.51
   0  16   6   12.29    1.07
   0 -16   6   12.90    1.13
   0 -16  -6   13.25    1.24
   0  16  -7    0.48    1.03
   0 -16  -7    0.58    1.00
   0  16   7    1.09    0.89
   0 -16   7    2.18    1.00
   0  16   7    1.19    1.32
   0 -16  -8   -1.06    1.88
   0  16  -8    1.19    1.41
   0  16   8    1.08    1.02
   0 -16   8    1.22    1.13
   0  16  -8   -0.11    1.16
   0 -16  -8    0.11    1.19
   0  16  -9    2.29    1.69
   0  16   9    6.49    1.38
   0 -16   9    7.16    1.44
   0 -16  -9    5.40    1.47
   0  16  -9    5.10    1.43
   0  16 -10   13.31    2.23
   0  17   0   -0.36    1.11
   0  17   1   -0.37    1.03
   0 -17  -1   -1.84    1.22
   0  17  -1    0.37    1.07
   0 -17  -2   16.89    1.79
   0 -17   2   19.71    1.59
   0  17  -2   21.67    1.75
   0 -17   3   77.56    2.78
   0  17   3   77.09    2.76
   0  17  -3   80.37    2.87
   0 -17  -3   84.14    2.88
   0 -17   3   73.83    3.44
   0  17  -3   72.25    3.48
   0 -17  -3   72.63    3.71
   0 -17  -4  318.53   10.50
   0 -17   4  310.68   10.40
   0  17  -4  306.43   11.10
   0  17   4  319.65   10.39
   0  17  -4  317.99   10.51
   0 -17   4  309.63   11.06
   0 -17  -4  310.30   11.41
   0 -17  -5   19.70    1.26
   0  17  -5   13.85    1.20
   0 -17   5   18.56    1.81
   0  17   5   16.35    1.74
   0 -17   5   18.03    1.18
   0 -17  -5   15.93    1.98
   0  17   5   17.32    1.12
   0  17  -6   31.05    1.79
   0 -17  -6   36.48    1.84
   0 -17   6   30.66    1.70
   0  17   6   31.87    1.67
   0  17   6   31.00    2.20
   0 -17  -6   35.42    2.64
   0 -17   7    9.52    1.15
   0  17   7    8.99    1.09
   0  17  -7    9.05    1.30
   0 -17  -7    7.33    1.24
   0  17   8    2.79    1.07
   0 -17   8    7.58    1.27
   0 -17  -8    4.89    1.31
   0  17  -8    3.55    1.31
   0 -17   9   10.29    1.57
   0  17   9   10.72    1.48
   0  17  -9    9.49    1.68
   0 -17  -9    6.93    1.63
   0  17 -10    1.03    1.81
   0  18   0   19.41    1.73
   0  18  -1   14.07    1.60
   0 -18  -1   17.34    1.74
   0  18  -2   11.72    1.43
   0 -18  -2    8.72    1.62
   0 -18   2   10.92    1.37
   0  18   2   13.82    1.52
   0  18   3  121.14    4.13
   0 -18   3  123.15    4.17
   0  18  -3  126.00    4.23
   0 -18  -3  118.47    4.22
   0 -18   3  126.42    4.93
   0  18  -3  119.58    4.95
   0 -18  -3  122.17    5.29
   0 -18   4  110.71    4.05
   0  18   4  114.59    4.03
   0  18  -4  115.97    4.16
   0 -18  -4  119.58    4.16
   0 -18   4  112.93    4.76
   0  18  -4  115.34    4.79
   0 -18  -4  110.03    5.14
   0 -18  -5   44.74    2.02
   0  18  -5   43.52    2.55
   0  18   5   39.12    1.84
   0 -18   5   43.89    1.90
   0  18  -5   38.48    1.97
   0  18   5   40.03    2.52
   0 -18   5   41.63    2.57
   0 -18  -5   45.00    2.90
   0 -18  -6    2.01    1.64
   0  18  -6    2.45    0.97
   0 -18  -6    0.42    0.96
   0  18   6    0.85    0.78
   0 -18   6    1.51    0.87
   0  18   6    1.20    1.31
   0 -18   7   70.79    3.03
   0  18   7   69.66    2.95
   0  18   7   68.98    3.55
   0  18  -7   73.17    3.17
   0 -18  -7   75.32    3.21
   0 -18  -8    1.15    1.23
   0  18  -8    0.93    1.25
   0  18   8    3.32    1.10
   0 -18   8    3.10    1.20
   0 -18  -9    1.72    1.41
   0  18  -9    2.40    1.62
   0  18   9    4.10    1.32
   0 -18   9    2.57    1.40
   0  19   0    1.34    1.19
   0  19   1    2.69    1.18
   0  19  -1    0.40    1.24
   0 -19  -1   -1.44    1.50
   0  19  -2    1.48    1.33
   0 -19  -2    0.50    1.38
   0 -19   2   -0.57    1.14
   0  19   2    0.14    1.15
   0 -19   3    3.71    1.29
   0 -19   3    2.81    0.51
   0  19   3    2.95    0.45
   0  19  -3    4.70    1.38
   0 -19  -3    3.36    0.55
   0  19  -4    1.10    1.27
   0 -19  -4    2.19    1.64
   0 -19  -4    0.67    0.73
   0  19  -4    0.72    0.70
   0 -19   4   -0.51    1.35
   0 -19   4    1.52    0.65
   0  19   4   -0.16    0.59
   0 -19   5    4.96    0.84
   0  19   5    4.92    0.82
   0  19  -5    6.96    1.45
   0 -19  -5    5.54    1.79
   0  19  -5    6.14    0.95
   0 -19  -5    4.85    0.94
   0 -19   5    4.84    1.57
   0  19   5    4.73    1.46
   0 -19   6   22.50    1.42
   0  19   6   21.54    1.35
   0  19  -6   19.46    1.88
   0 -19  -6   19.43    2.31
   0 -19  -6   22.42    1.52
   0  19  -6   19.56    1.49
   0  19   6   17.74    1.95
   0 -19   7   39.54    2.07
   0 -19  -7   33.52    2.96
   0  19   7   40.34    2.01
   0  19  -7   38.87    2.17
   0 -19  -7   40.61    2.26
   0 -19   8    0.19    1.18
   0  19   8    1.69    1.12
   0  19  -8   -1.29    1.25
   0 -19  -8   -1.05    1.35
   0  19   9   -0.51    1.24
   0  19  -9    0.27    1.43
   0  20   0   -1.13    1.20
   0 -20   1   15.45    1.53
   0  20   1   18.29    1.74
   0  20  -1   14.08    1.68
   0 -20   2    0.60    1.23
   0  20   2    0.56    1.24
   0  20  -2    1.69    1.26
   0 -20  -2   -0.18    1.43
   0 -20  -3    0.05    0.44
   0  20  -3   -0.19    0.40
   0 -20   3    0.87    1.26
   0  20   3   -0.29    1.32
   0 -20  -3    0.55    1.53
   0 -20   3   -0.15    0.40
   0  20  -3   -0.14    1.20
   0  20  -4   44.01    1.83
   0 -20  -4   43.25    1.83
   0 -20   4   40.63    1.73
   0  20   4   37.11    1.67
   0 -20   4   43.75    2.57
   0 -20  -4   37.93    2.80
   0  20  -4   41.98    2.56
   0 -20  -5    2.34    0.88
   0  20  -5    2.41    0.86
   0 -20  -5    2.74    0.42
   0 -20  -5    1.43    1.72
   0  20  -5    2.03    1.36
   0 -20   5    3.14    1.58
   0 -20   5    2.48    0.76
   0  20   5    2.97    0.75
   0 -20  -6    1.74    1.79
   0  20  -6    1.19    1.30
   0  20  -6    1.21    0.94
   0 -20  -6    0.70    0.97
   0 -20   6    0.14    0.92
   0  20   6    0.85    0.81
   0  20   6   -0.64    1.37
   0  20   7    2.24    0.98
   0 -20   7    1.54    1.01
   0  20  -7    0.31    1.40
   0 -20  -7    2.25    1.27
   0  20  -7    3.44    1.19
   0  20   8    4.08    1.20
   0  20  -8    0.35    1.30
   0  20   9    2.75    1.32
   0  20  -9    1.87    1.50
   0  21   0    1.77    1.25
   0 -21   1    6.93    1.35
   0  21   1    6.10    1.36
   0  21  -1    8.38    1.55
   0 -21   2   27.01    2.02
   0  21   2   25.50    2.04
   0  21  -2   26.06    2.06
   0 -21  -2   24.35    2.27
   0 -21   3    1.04    1.28
   0  21   3    1.34    1.25
   0 -21  -3    0.19    1.57
   0  21  -3    1.17    1.31
   0  21  -4   70.50    2.58
   0 -21  -4   67.93    2.57
   0  21   4   65.07    2.45
   0 -21   4   63.07    2.49
   0 -21   4   67.72    3.38
   0  21  -4   66.29    3.39
   0 -21  -4   69.83    3.89
   0  21  -5   68.03    2.68
   0 -21  -5   67.64    2.68
   0 -21  -5   58.27    2.24
   0 -21   5   62.37    2.55
   0  21   5   63.10    2.51
   0 -21   5   76.06    3.49
   0 -21  -5   56.41    3.58
   0  21  -5   69.31    3.39
   0  21   6    0.25    0.86
   0 -21   6    0.13    0.87
   0 -21  -6    0.09    1.04
   0  21  -6    0.09    0.99
   0 -21  -6   -0.22    1.78
   0  21  -6    0.91    1.33
   0 -21   7    1.04    1.07
   0  21   7    1.67    0.96
   0  21  -7    0.71    1.11
   0  21  -7    0.62    1.39
   0  21   8   15.93    1.50
   0  21  -8   14.83    1.86
   0  21  -8   14.92    1.66
   0  22   0  153.56    6.20
   0 -22   1   80.82    3.70
   0  22  -1   88.51    3.95
   0  22   1   77.37    3.84
   0 -22   2   -1.96    1.31
   0  22   2    0.61    1.37
   0  22  -2    1.51    1.39
   0 -22  -2    0.19    1.58
   0 -22   3   28.27    2.13
   0  22   3   27.93    2.19
   0  22  -3   27.89    2.18
   0 -22  -3   27.70    2.49
   0 -22  -4   48.86    2.00
   0 -22   4   49.94    1.95
   0  22   4   49.94    1.88
   0 -22   4   57.55    3.00
   0 -22  -4   51.77    3.29
   0  22   4   53.19    3.00
   0  22  -4   53.02    2.93
   0 -22  -5   10.28    0.79
   0 -22   5   12.80    1.85
   0 -22  -5   10.73    2.14
   0 -22   5   12.03    1.01
   0  22  -5   15.18    1.76
   0  22   5   11.89    0.92
   0 -22  -5   13.22    1.10
   0  22  -5   13.01    1.11
   0  22   6   -0.19    0.90
   0  22  -6    0.77    1.42
   0  22  -6   -0.08    0.98
   0  22   7    0.75    0.95
   0  22  -7    0.16    1.49
   0  22  -7    0.10    1.15
   0  22  -8   15.53    1.91
   0  23   0    2.21    1.47
   0  23  -1   10.33    1.67
   0  23   1   10.34    1.68
   0 -23   1    7.55    1.50
   0  23  -2    7.63    1.63
   0  23   2    8.04    1.54
   0 -23   2    6.59    1.54
   0 -23  -3    8.63    1.96
   0  23  -3    7.04    1.64
   0 -23   3    7.53    1.59
   0  23   3    6.27    1.64
   0 -23   4   54.87    3.15
   0  23   4   57.69    3.19
   0  23  -4   52.94    3.13
   0 -23  -4   57.67    3.61
   0 -23   5   18.01    2.09
   0  23   5   13.01    0.96
   0  23  -5   18.76    1.94
   0 -23  -5   15.34    2.38
   0  23  -5   18.62    1.17
   0 -23   6    0.32    1.65
   0  23  -6    0.62    1.44
   0  23   6    0.84    0.80
   0  23  -6    0.16    0.90
   0  23   7    1.03    0.98
   0  23  -7   -0.29    1.16
   0  23  -7   -0.47    1.46
   0  24   0   37.34    2.57
   0 -24   1    5.87    1.49
   0  24  -1    6.81    1.61
   0  24   1    6.99    1.62
   0 -24   2    2.15    1.50
   0  24   2    3.25    1.59
   0  24  -2    2.72    1.52
   0 -24   3    2.89    1.54
   0  24   3    5.31    1.67
   0 -24  -3    0.22    1.88
   0  24  -3    0.80    1.48
   0 -24   4    4.50    1.71
   0  24   4    5.59    1.61
   0 -24  -4    2.96    2.06
   0  24  -4    7.68    1.61
   0 -24   5    9.76    2.05
   0  24  -5    9.72    1.69
   0  24   5    7.86    0.74
   0 -24   6   -2.74    1.90
   0  24  -6    0.37    0.90
   0  24  -6   -0.16    1.45
   0  24   6   -0.06    0.75
   0  24  -7    0.31    1.40
   0  25   0    0.50    1.43
   0  25   1   11.21    1.71
   0  25  -1   10.74    1.84
   0 -25   1   10.15    1.76
   0  25   2   11.73    1.81
   0  25  -2   13.00    1.90
   0 -25   2   16.25    1.95
   0  25  -3    1.48    1.53
   0 -25  -3    1.83    2.03
   0  25   3   -1.03    1.59
   0 -25   3    2.83    1.60
   0 -25  -4   11.06    2.30
   0  25  -4   11.13    1.80
   0 -25   4   10.44    1.83
   0  25  -5    3.89    1.52
   0 -25   5    3.38    1.90
   0  25  -6    1.45    1.47
   0 -25   6    1.96    1.79
   0  25  -7   16.07    1.98
   0  26   0    2.21    1.64
   0  26   1    2.58    1.55
   0  26  -1    0.86    1.57
   0 -26   1    1.79    1.64
   0  26   2   -0.17    1.54
   0  26  -2    0.17    1.49
   0 -26   2   -2.32    1.70
   0  26  -3    3.16    1.64
   0 -26   3    1.54    1.64
   0  26  -4    1.00    1.62
   0 -26   4    1.26    1.71
   0  26  -5    7.24    1.72
   0 -26   5    5.41    1.95
   0  26  -6    6.32    1.69
   0  27   0    1.92    1.58
   0  27   1   38.15    2.76
   0  27  -1   37.77    2.76
   0 -27   1   39.03    2.72
   0  27  -2    1.74    1.69
   0 -27   2    1.12    1.65
   0  27  -3   11.90    1.95
   0 -27   3   12.21    2.07
   0  27  -4    8.58    1.93
   0 -27   4    9.47    1.97
   0  27  -5   -0.50    1.66
   0  27  -6    1.96    1.59
   0  28   0    2.32    1.66
   0  28  -1   37.92    2.83
   0 -28   1   38.95    2.79
   0  28  -2    0.18    1.71
   0 -28   2   -1.49    1.80
   0  28  -3   14.94    2.03
   0  28  -4    2.20    1.67
   0  28  -5   -1.51    1.69
   1   0 -12   -0.63    1.52
  -1   0  11   -0.67    1.06
   1   0 -11   -0.43    1.99
   1   0 -11    0.43    1.40
  -1   0  10    1.52    1.10
  -1   0  10    0.75    1.01
   1   0 -10    1.39    1.88
   1   0 -10    1.14    1.15
   1   0 -10    0.42    1.29
  -1   0   9   -0.10    0.92
   1   0  -9    0.91    1.12
   1   0  -9    1.83    1.17
  -1   0   8   44.05    2.13
   1   0  -8   43.64    2.27
   1   0  -8   40.27    2.20
  -1   0   7    0.23    0.71
   1   0  -7   -0.08    0.80
   1   0  -7    0.45    0.83
  -1   0   6    0.95    0.61
   1   0  -6    2.10    0.74
   1   0  -6    1.49    0.73
   1   0  -5    0.56    0.65
   1   0  -5    1.09    0.65
   1   0  -4 1484.09   47.65
   1   0  -4 1483.07   47.60
  -1   0   3   -0.03    0.41
   1   0  -3    0.38    0.45
   1   0  -2 1453.54   46.68
  -1   0   2 1480.45   46.58
  -1   0   2 1429.94   46.65
  -1   0   1    0.02    0.37
   1   0  -1    0.30    0.30
   1   0  -1    0.13    0.38
  -1   0   1    0.02    0.33
  -1   0   1   -0.42    0.43
   1   0  -1    0.31    0.37
   1   0   0  324.23   10.62
  -1   0   0  328.46   10.62
   1   0   0  334.85   10.63
   1   0   1    0.11    0.40
  -1   0  -1    0.04    0.37
   1   0   2  511.49   16.46
  -1   0  -2  506.87   16.44
  -1   0  -3    0.04    0.47
   1   0   3    0.48    0.52
   1   0   4    7.18    0.73
  -1   0  -5    1.36    0.78
   1   0   5    0.93    0.60
   1   0   6   42.57    1.96
  -1   0  -6   37.99    2.07
  -1   0  -7    1.52    1.11
   1   0   7    1.03    0.90
   1   0   8   52.74    2.57
  -1   0  -8   52.20    2.75
   1   0   9   -0.11    1.11
  -1   0  -9    1.03    1.07
  -1   0  -9   -0.14    1.22
  -1   0 -10    6.57    1.66
   1  -1 -12    5.68    1.77
   1   1 -12    3.96    1.62
  -1  -1  11   10.10    1.33
  -1   1  11    9.38    1.26
   1   1 -11    9.88    2.26
   1  -1 -11    9.56    2.31
   1  -1 -11    8.74    1.76
   1   1 -11    8.66    1.57
  -1  -1  10   14.14    1.44
  -1   1  10   14.28    1.51
  -1   1  10   10.76    1.23
   1  -1 -10   10.51    1.62
   1   1 -10   13.07    1.67
   1   1 -10   14.17    2.26
   1   1 -10   13.06    1.56
   1  -1 -10   10.60    1.58
  -1  -1   9   32.69    1.92
  -1   1   9   34.89    1.94
   1  -1  -9   36.50    2.17
   1   1  -9   32.88    2.12
   1   1  -9   30.75    2.59
   1   1  -9   31.36    2.00
   1  -1  -9   33.92    2.14
  -1   1   9   30.71    1.78
  -1  -1   8   38.65    1.98
   1  -1  -8   38.40    2.11
   1   1  -8   37.61    2.14
  -1   1   8   37.83    1.95
   1   1  -8   37.83    2.04
   1  -1  -8   35.59    2.09
  -1   1   7   -0.38    0.72
  -1  -1   7    0.38    0.70
   1   1  -7    0.80    0.78
   1  -1  -7    1.33    0.88
   1  -1  -7    1.16    0.81
   1   1  -7   -0.09    0.83
  -1   1   6   -0.54    0.68
  -1  -1   6   -0.47    0.65
   1  -1  -6    0.52    0.75
   1   1  -6   -0.13    0.66
   1  -1  -6   -0.67    0.68
   1   1  -6    0.45    0.73
   1   1  -5  630.33   20.40
   1  -1  -5  611.30   20.38
   1  -1  -5  618.38   20.40
   1   1  -5  637.41   20.35
   1  -1  -4   46.52    1.93
   1   1  -4   46.83    1.95
   1  -1  -4   51.28    1.96
   1   1  -4   48.51    1.88
  -1   1   4   44.40    1.88
  -1   1   3  161.83    5.32
   1   1  -3  154.59    5.26
   1   1  -3  161.19    5.37
   1  -1  -3  156.69    5.36
  -1   1   2  500.34   16.91
  -1  -1   2  542.26   16.93
   1  -1  -2  520.29   16.95
   1   1  -2  544.83   16.96
   1   1  -2  525.93   17.04
  -1   1   2  520.24   16.90
  -1   1   1  437.14   15.24
   1   1  -1  487.94   15.27
  -1  -1   1  475.60   15.25
   1  -1  -1  458.26   15.25
   1  -1  -1  477.80   15.25
  -1  -1   1  476.03   15.26
  -1   1   1  483.51   15.25
  -1  -1   1  487.68   15.28
   1   1  -1  486.23   15.27
  -1   1   1  470.58   15.24
  -1  -1   0  486.75   15.42
   1   1   0  467.11   15.43
  -1  -1   0  482.97   15.41
  -1   1   0  471.41   15.41
   1  -1   0  493.22   15.43
   1   1   0  475.79   15.42
  -1  -1  -1 1574.75   50.43
  -1   1  -1 1567.46   50.43
   1   1   1 1585.37   50.44
   1  -1   1 1587.72   50.44
  -1  -1  -2    0.31    0.39
   1   1   2    0.18    0.38
  -1   1  -2    0.25    0.40
   1  -1   2    0.18    0.38
  -1  -1  -3   44.63    1.76
  -1   1  -3   43.12    1.76
   1  -1   3   46.60    1.78
   1   1   3   43.08    1.76
   1  -1   4   10.94    0.85
   1   1   4   10.66    0.85
   1  -1   5   17.62    1.14
   1   1   5   19.57    1.16
  -1  -1  -5   18.47    1.33
  -1   1  -5   21.34    1.33
   1  -1   6   31.37    1.64
   1   1   6   32.78    1.68
  -1   1  -6   31.43    1.79
  -1  -1  -6   28.28    1.82
   1   1   7   95.67    3.79
   1  -1   7   92.56    3.76
  -1  -1  -7   98.96    4.05
  -1   1  -7   91.80    3.94
  -1   1  -8    1.82    1.26
  -1  -1  -8    1.14    1.18
   1   1   8    2.29    1.08
   1  -1   8    0.89    1.07
   1   1   9   45.25    2.48
  -1   1  -9   46.38    2.47
  -1  -1  -9   49.39    2.49
   1  -1   9   46.75    2.48
  -1  -1  -9   41.41    2.66
  -1   1  -9   44.61    2.62
  -1  -1 -10    0.16    1.49
  -1   1 -10   -1.05    1.47
  -1   1 -10   -0.38    1.84
   1   2 -12   -0.15    1.47
  -1   2  11   14.69    1.27
   1   2 -11   16.34    2.36
   1  -2 -11   10.91    1.81
   1   2 -11   13.92    1.74
  -1  -2  10    7.50    1.25
  -1   2  10    4.88    1.03
   1  -2 -10    8.68    1.50
   1   2 -10    5.29    1.97
   1  -2 -10    6.90    1.48
   1   2 -10    8.12    1.36
  -1  -2   9   14.58    1.36
  -1   2   9   14.01    1.20
   1  -2  -9   13.24    1.50
   1   2  -9   13.45    2.02
   1   2  -9   12.42    1.38
   1  -2  -9   10.05    1.47
  -1  -2   8    9.68    1.10
  -1   2   8   10.67    1.01
   1  -2  -8   10.86    1.30
   1   2  -8   10.99    1.68
   1   2  -8    9.70    1.14
   1  -2  -8    9.53    1.22
  -1  -2   7    0.46    0.69
  -1   2   7    1.43    0.69
   1   2  -7    1.92    1.24
   1   2  -7    1.00    0.80
   1  -2  -7    1.49    0.89
   1  -2  -7    1.33    0.83
  -1  -2   6   21.95    1.29
   1   2  -6   20.10    1.33
   1  -2  -6   21.76    1.34
   1  -2  -6   22.57    1.41
   1   2  -6   20.51    1.27
   1   2  -5  540.33   18.09
   1  -2  -5  567.57   18.09
   1   2  -5  559.10   18.00
   1  -2  -5  539.03   18.14
   1  -2  -4  105.44    3.72
   1   2  -4   99.54    3.72
  -1   2   4   98.97    3.71
   1   2  -4  108.24    3.62
   1   2  -4  106.13    3.99
   1  -2  -4  103.22    3.76
  -1   2   4  103.07    3.62
  -1   2   3  251.92    8.22
   1   2  -3  255.52    8.17
  -1   2   3  241.67    8.29
   1   2  -3  243.35    8.47
   1  -2  -3  254.60    8.29
   1   2  -3  247.81    8.29
  -1   2   2  609.61   20.46
  -1  -2   2  647.12   20.47
   1   2  -2  641.90   20.51
   1  -2  -2  639.79   20.50
   1  -2  -2  637.00   20.46
   1   2  -2  639.93   20.61
  -1  -2   2  637.09   20.61
  -1   2   2  642.44   20.51
   1   2  -1  571.80   18.54
   1  -2  -1  574.51   18.53
  -1   2   1  515.88   18.51
  -1  -2   1  586.15   18.54
   1  -2  -1  592.36   18.53
   1  -2  -1  614.22   18.59
   1   2  -1  571.93   18.58
  -1  -2   1  589.97   18.58
  -1   2   1  590.78   18.58
  -1  -2   0  970.90   31.03
  -1  -2   0  962.84   31.05
   1  -2   0  969.39   31.06
   1   2   0  962.75   31.05
  -1   2   0  970.51   31.04
  -1  -2   0  984.40   31.04
  -1  -2  -1  128.06    4.25
  -1   2  -1  125.08    4.16
  -1  -2  -1  131.37    4.16
   1   2   1  118.63    4.17
   1  -2   1  122.44    4.18
  -1  -2  -2   89.14    3.00
   1  -2   2   86.65    3.02
   1   2   2   86.23    3.01
  -1   2  -2   85.78    2.99
  -1  -2  -2   82.28    3.11
   1   2   3  221.80    7.89
   1  -2   3  246.65    7.93
  -1  -2  -3  242.71    7.92
  -1   2  -3  242.59    7.93
   1   2   4   10.29    0.83
   1  -2   4   13.36    0.88
   1  -2   5   14.28    1.03
   1  -2   6   27.19    1.48
  -1  -2  -6   23.19    1.66
  -1   2  -6   24.51    1.60
   1  -2   7 1077.31   35.17
  -1  -2  -7 1093.91   35.42
  -1   2  -7 1076.65   35.32
   1  -2   8   71.81    3.13
  -1  -2  -8   65.91    3.30
  -1   2  -8   71.16    3.25
  -1  -2  -9    5.04    1.20
   1  -2   9    5.22    1.33
  -1   2  -9    2.83    1.35
  -1  -2  -9    4.20    1.50
  -1   2  -9    3.28    1.76
   1   2  10    2.21    0.83
  -1  -2 -10   -0.64    1.54
  -1   2 -10   -1.17    1.43
  -1   2 -10    0.38    1.74
   1   3 -12    1.56    1.45
  -1   3  11    3.65    0.95
   1   3 -11    5.33    2.03
   1  -3 -11    5.41    1.66
   1   3 -11    1.42    1.31
  -1  -3  10    7.19    1.25
  -1   3  10    7.80    1.04
   1  -3 -10    4.89    1.37
   1   3 -10    5.31    1.87
   1  -3 -10    6.49    1.54
   1   3 -10    5.56    1.22
  -1  -3   9   10.04    1.22
  -1   3   9   12.26    1.12
   1  -3  -9   11.15    1.43
   1   3  -9   11.32    1.95
   1   3  -9   11.09    1.30
   1  -3  -9   10.16    1.49
  -1  -3   8   20.17    1.40
   1  -3  -8   16.42    1.52
   1   3  -8   16.50    1.36
   1   3  -8   20.84    1.96
   1  -3  -8   20.27    1.66
  -1   3   8   19.93    1.22
   1  -3  -7   24.77    1.57
  -1  -3   7   23.26    1.43
  -1   3   7   24.92    1.31
   1   3  -7   25.42    1.92
   1   3  -7   21.16    1.38
   1  -3  -7   24.88    1.65
  -1  -3   6    0.80    0.65
  -1   3   6    0.88    0.58
   1  -3  -6    0.74    0.75
   1   3  -6    1.98    1.05
   1   3  -6    1.88    0.65
   1  -3  -6    0.68    0.78
   1  -3  -5   87.01    3.40
   1   3  -5   92.86    3.31
  -1   3   5   95.21    3.45
   1   3  -5   91.49    3.75
   1  -3  -5   89.35    3.52
  -1   3   5   89.50    3.26
   1   3  -4  143.97    5.17
  -1   3   4  137.55    4.94
   1  -3  -4  142.70    4.91
  -1   3   4  141.25    4.79
   1  -3  -3   96.17    3.44
  -1   3   3   99.96    3.36
   1   3  -3   96.54    3.65
  -1   3   3   96.63    3.49
  -1  -3   2  868.63   27.11
   1  -3  -2  851.68   27.14
   1  -3  -2  821.54   27.10
   1   3  -2  837.18   27.27
  -1  -3   2  859.58   27.28
  -1   3   2  830.15   27.21
  -1  -3   1  463.55   15.28
   1   3  -1  485.38   15.28
   1  -3  -1  472.72   15.32
  -1   3   1  478.20   15.32
  -1  -3   1  456.95   15.21
   1  -3  -1  478.13   15.21
   1  -3   0  635.74   20.86
  -1  -3   0  652.45   20.84
  -1  -3   0  662.98   20.87
  -1  -3  -1   15.75    0.67
   1  -3   1   14.51    0.76
   1   3   1   13.74    0.85
  -1   3  -1   15.08    0.72
  -1  -3  -1   13.37    0.80
  -1  -3  -1   17.88    0.73
  -1  -3  -2   17.29    0.99
  -1  -3  -2   15.48    0.76
   1  -3   2   13.17    0.79
   1   3   2   14.25    0.61
   1  -3   3   60.53    2.32
  -1  -3  -3   65.48    2.34
  -1  -3  -3   58.08    2.48
   1  -3   4  253.70    8.50
   1  -3   5    7.23    0.80
   1  -3   6  156.51    5.71
  -1  -3  -6  165.98    5.99
   1  -3   7  147.19    5.24
  -1  -3  -7  136.74    5.46
  -1   3  -7  135.85    5.35
   1  -3   8    1.79    1.06
  -1   3  -8    0.23    1.10
  -1  -3  -8    0.53    1.20
  -1   3  -8   -2.75    1.47
   1  -3   9    7.48    1.34
  -1  -3  -9    4.35    1.21
  -1   3  -9    2.74    1.54
  -1  -3  -9    3.14    1.52
  -1   3  -9    2.62    1.30
  -1   3 -10    8.51    1.98
  -1  -3 -10    4.96    1.68
  -1   3 -10    8.37    1.63
   1   4 -12    5.64    1.50
   1   4 -11    2.77    2.07
   1   4 -11    1.38    1.36
   1  -4 -11    2.32    1.53
  -1   4  10   47.93    2.41
   1  -4 -10   40.51    2.59
   1   4 -10   38.42    2.58
  -1  -4  10   45.15    2.34
   1   4 -10   44.92    3.07
   1   4 -10   42.24    2.40
   1  -4 -10   43.60    2.74
  -1   4  10   43.90    1.95
   1  -4  -9   86.90    3.88
  -1  -4   9   91.99    3.72
  -1   4   9   90.28    3.39
   1   4  -9   88.10    4.36
   1   4  -9   90.95    3.72
   1  -4  -9   88.63    4.03
  -1  -4   8    2.39    0.88
  -1   4   8    4.02    0.74
   1  -4  -8    2.85    1.07
   1   4  -8    3.47    1.53
   1   4  -8    2.69    0.93
   1  -4  -8    5.02    1.22
  -1  -4   7    0.15    0.72
  -1   4   7    0.20    0.56
   1  -4  -7    0.09    0.89
   1   4  -7   -0.14    1.25
   1  -4  -7    0.95    1.03
   1   4  -7    0.50    0.72
  -1  -4   6    8.99    0.89
  -1   4   6    9.44    0.76
   1  -4  -6   10.47    0.97
   1   4  -6   11.09    1.37
   1   4  -6   11.28    0.91
   1  -4  -6   10.96    1.18
  -1   4   5    0.53    0.49
   1  -4  -5    0.37    0.67
   1   4  -5   -0.30    1.02
  -1   4   5    0.27    0.68
   1  -4  -5    0.08    0.77
   1   4  -4  194.33    6.92
  -1   4   4  202.71    6.75
   1  -4  -4  191.29    6.64
  -1   4   4  195.80    6.50
   1  -4  -3  165.57    5.51
  -1   4   3  163.27    5.40
   1  -4  -3  161.81    5.39
   1   4  -3  155.52    5.72
  -1   4   3  164.37    5.61
  -1  -4   2  128.45    4.12
   1  -4  -2  125.83    4.16
   1  -4  -2  124.69    4.12
  -1  -4   2  124.22    4.35
   1   4  -2  118.18    4.32
  -1   4   2  123.99    4.29
  -1  -4   1   70.33    2.49
   1  -4  -1   69.74    2.55
  -1  -4   1   70.87    2.31
  -1   4   1   73.34    2.54
  -1  -4   1   64.05    2.34
   1  -4  -1   59.32    2.32
  -1  -4   0 1916.89   61.40
  -1  -4   0 1935.68   61.48
  -1  -4  -1 2120.17   67.77
  -1  -4  -1 2124.87   67.74
  -1   4  -1 2107.34   67.78
   1   4   1 2150.25   67.91
  -1  -4  -1 2103.29   67.90
   1  -4   1 2138.12   67.80
   1  -4   2    1.70    0.45
  -1  -4  -2    1.97    0.41
   1   4   2    1.83    0.63
  -1  -4  -2    2.17    0.67
  -1   4  -2    1.83    0.58
   1  -4   3  260.11    8.56
  -1  -4  -3  254.58    8.56
  -1  -4  -3  262.73    8.76
  -1   4  -3  255.89    8.69
   1  -4   4   28.77    1.37
  -1   4  -4   27.26    1.58
   1  -4   5   39.88    1.76
  -1   4  -5   33.37    1.96
   1  -4   6  454.85   15.16
  -1  -4  -6  455.39   15.44
  -1   4  -6  460.93   15.50
   1  -4   7  249.85    8.66
  -1  -4  -7  248.42    8.94
  -1   4  -7  251.59    8.78
  -1   4  -7  240.93    9.02
   1  -4   8   10.84    1.33
  -1   4  -8   10.96    1.68
  -1   4  -8   12.86    1.47
  -1  -4  -8   12.95    1.65
   1  -4   9    1.59    1.13
   1   4   9    1.03    1.22
   1   4   9    0.42    0.55
  -1   4  -9    1.37    1.66
  -1   4  -9    1.41    1.27
  -1  -4  -9    0.15    1.51
  -1   4  -9    0.11    1.06
  -1  -4  -9    1.26    1.14
  -1   4 -10    0.19    1.85
  -1   4 -10   -0.72    1.41
  -1  -4 -10   -0.34    1.56
   1   5 -12   -0.27    1.38
   1   5 -11    1.90    1.94
   1   5 -11    1.10    1.28
   1  -5 -11    0.17    1.72
  -1  -5  10   18.63    1.59
  -1   5  10   23.02    1.71
   1  -5 -10   17.36    1.75
   1   5 -10   16.10    1.90
   1   5 -10   16.59    2.21
   1  -5 -10   18.74    2.02
   1   5 -10   17.77    1.56
  -1   5   9   34.96    1.85
   1   5  -9   27.91    1.98
  -1  -5   9   27.96    1.80
   1  -5  -9   33.13    2.08
  -1   5   9   28.39    1.41
   1   5  -9   33.06    2.59
   1   5  -9   29.76    1.84
   1  -5  -9   28.33    2.18
  -1   5   8    0.26    0.83
  -1  -5   8    0.09    0.80
  -1   5   8   -0.05    0.59
   1   5  -8    0.11    0.92
   1  -5  -8   -0.21    0.88
   1   5  -8    0.16    1.43
   1   5  -8    0.42    0.83
   1  -5  -8   -0.25    1.00
  -1   5   7   18.17    1.29
   1   5  -7   19.07    1.49
   1  -5  -7   20.69    1.43
  -1  -5   7   16.74    1.24
   1   5  -7   19.69    1.28
   1   5  -7   18.74    1.79
   1  -5  -7   20.86    1.55
  -1   5   7   20.08    1.07
   1  -5  -6   16.84    1.17
  -1  -5   6   16.34    1.13
   1   5  -6   16.70    1.06
   1   5  -6   18.51    1.61
  -1   5   6   12.32    1.16
   1  -5  -6   16.37    1.36
  -1   5   6   16.32    0.90
   1  -5  -5  684.19   22.41
   1   5  -5  701.41   22.77
  -1   5   5  683.28   22.51
   1  -5  -5  676.68   22.63
  -1   5   5  692.32   22.18
   1  -5  -4   35.37    1.56
   1   5  -4   32.99    1.83
  -1   5   4   33.52    1.66
  -1   5   4   34.48    1.35
   1  -5  -3   18.40    0.97
   1  -5  -3   18.45    0.86
   1   5  -3   21.11    1.26
  -1   5   3   16.67    1.11
  -1  -5   2   22.88    0.90
   1  -5  -2   18.86    0.96
   1   5  -2   19.34    1.20
  -1  -5   2   19.38    1.23
  -1   5   2   21.48    1.21
   1  -5  -2   18.55    1.17
  -1  -5   1  595.67   18.62
   1  -5  -1  605.60   18.72
  -1   5   1  602.36   18.70
  -1  -5   1  592.02   18.50
  -1  -5   1  542.94   18.46
   1  -5  -1  553.26   18.47
  -1  -5   0  709.34   22.76
  -1  -5   0  713.50   22.91
  -1  -5  -1 2036.84   65.13
  -1   5  -1 2054.72   65.16
   1   5   1 1983.81   65.31
   1  -5   1 2025.59   65.18
  -1  -5  -1 2052.69   65.33
   1  -5   1 2070.34   65.17
   1  -5   2  310.96   10.17
  -1  -5  -2  314.92   10.15
  -1  -5  -2  304.67   10.36
  -1   5  -2  304.56   10.25
   1   5   2  319.28   10.35
   1  -5   3    4.36    0.62
  -1  -5  -3    3.99    0.58
  -1  -5  -3    3.90    0.83
   1   5   3    5.08    0.81
  -1   5  -3    5.26    0.72
  -1   5  -4  349.30   11.87
   1  -5   4  355.88   11.68
  -1   5  -5   21.00    1.52
   1  -5   5   21.82    1.23
   1   5   6  272.81    9.05
   1  -5   6  263.61    9.03
  -1   5  -6  269.56    9.38
  -1  -5  -6  261.30    9.33
   1   5   6  260.68    8.53
   1  -5   7   20.21    1.47
   1   5   7   20.86    1.50
  -1   5  -7   14.60    1.65
  -1  -5  -7   19.83    1.74
   1   5   7   16.96    0.79
   1   5   8   36.54    1.98
   1  -5   8   34.82    2.00
   1   5   8   28.42    1.09
  -1   5  -8   36.93    2.47
  -1   5  -8   31.75    2.01
  -1  -5  -8   29.05    2.18
   1   5   9   11.64    1.47
   1  -5   9   10.68    1.40
  -1   5  -9    9.91    1.84
  -1   5  -9    9.04    1.50
  -1  -5  -9    9.01    1.74
  -1   5  -9   10.22    1.42
  -1  -5  -9   10.36    1.34
  -1   5 -10    2.44    1.82
  -1  -5 -10   -0.87    1.63
  -1   5 -10   -1.13    1.51
   1   6 -11   10.55    1.49
   1  -6 -11   11.01    2.05
  -1   6  10    2.09    1.18
  -1  -6  10    1.31    1.18
   1  -6 -10    0.42    1.29
   1   6 -10   -0.72    1.37
   1   6 -10    2.11    1.74
   1   6 -10   -0.42    1.07
   1  -6 -10   -0.65    1.50
  -1  -6   9    7.13    1.18
  -1   6   9    6.99    1.13
  -1   6   9    6.86    0.59
   1   6  -9    8.61    1.82
   1  -6  -9    7.21    1.43
   1   6  -9    8.40    1.14
   1   6  -9    9.67    1.38
   1  -6  -9    7.62    1.33
  -1   6   8   17.70    1.33
  -1  -6   8   14.99    1.24
   1   6  -8   15.18    1.24
   1   6  -8   14.29    1.80
   1  -6  -8   17.73    1.68
   1   6  -8   15.06    1.38
   1  -6  -8   13.83    1.35
  -1  -6   7    0.07    0.77
  -1   6   7    0.23    0.76
   1   6  -7    0.69    1.20
   1  -6  -7    1.77    1.14
   1   6  -7    0.56    0.71
   1  -6  -7    1.08    0.88
   1   6  -7    1.03    0.94
  -1   6   6    0.07    0.67
  -1  -6   6    0.52    0.66
   1   6  -6    0.95    1.08
   1  -6  -6    0.10    0.89
  -1   6   6    1.32    0.86
   1  -6  -6   -0.15    0.72
   1   6  -6   -0.24    0.77
  -1  -6   5  110.96    3.95
  -1   6   5  104.83    3.94
   1   6  -5  115.09    4.03
   1  -6  -5  109.66    3.99
   1  -6  -5  102.68    4.23
   1   6  -5  105.56    4.31
  -1   6   5  108.22    4.11
   1   6  -4    3.53    0.68
   1  -6  -4    3.64    0.65
   1   6  -4    2.72    0.98
  -1   6   4    3.83    0.78
   1   6  -3   29.43    1.36
   1  -6  -3   32.51    1.36
   1  -6  -3   29.32    1.23
   1   6  -3   30.05    1.62
  -1   6   3   32.48    1.56
   1   6  -2   65.71    2.52
   1  -6  -2   69.66    2.52
   1   6  -2   67.65    2.69
   1   6  -2   72.72    2.53
  -1  -6   2   72.34    2.43
  -1   6   2   70.27    2.42
  -1   6   2   66.76    2.76
   1  -6  -2   69.49    2.80
   1  -6  -1  207.67    6.83
  -1  -6   1  217.54    6.48
  -1   6   1  187.73    6.45
   1   6  -1  183.82    6.51
   1  -6  -1  188.83    6.48
  -1  -6   1  205.11    6.60
  -1   6   1  207.35    6.81
  -1  -6   0  345.98   11.45
  -1   6   0  333.34   11.23
  -1  -6   0  364.69   11.23
  -1   6  -1 5752.18  189.91
  -1  -6  -1 6082.93  189.91
   1  -6   1 6067.19  190.00
  -1  -6  -1 6105.38  190.18
   1  -6   1 6105.19  189.96
   1   6   1 5785.49  189.94
  -1   6  -2   33.29    1.32
  -1  -6  -2   33.16    1.30
   1   6   2   31.16    1.34
   1  -6   2   36.16    1.49
  -1   6  -2   30.78    1.42
   1   6   2   34.60    1.57
  -1  -6  -2   27.31    1.56
   1  -6   2   33.03    1.34
   1  -6   3  170.46    5.70
  -1   6  -3  163.53    5.70
   1   6   3  163.54    5.70
  -1  -6  -3  169.39    5.71
  -1  -6  -3  166.17    5.96
   1   6   3  167.97    5.92
  -1   6  -3  176.05    5.86
   1  -6   4    1.08    0.57
   1   6   4    1.36    0.62
  -1  -6  -4    0.60    0.77
  -1   6  -4    1.23    0.78
   1  -6   5   10.31    0.90
   1   6   5   10.00    0.92
  -1   6  -5   11.98    1.25
   1   6   6   80.65    3.18
   1  -6   6   76.20    3.12
  -1   6  -6   75.94    3.45
   1   6   7    7.26    1.10
   1  -6   7    6.25    1.10
  -1  -6  -7    6.57    1.39
  -1   6  -7    3.46    1.36
   1  -6   8   21.85    1.66
   1   6   8   22.85    1.64
  -1   6  -8   19.30    2.05
  -1   6  -8   20.49    1.65
  -1  -6  -8   15.87    1.77
   1  -6   9    0.91    1.14
   1   6   9    4.96    1.36
  -1   6  -9    2.39    1.65
  -1   6  -9    1.12    1.20
  -1  -6  -9    3.41    1.46
  -1   6  -9    1.61    1.21
  -1  -6  -9    0.35    1.09
  -1   6 -10    4.10    2.01
  -1   6 -10    2.07    1.44
   1   7 -11    0.85    2.10
   1  -7 -11   -0.19    1.80
   1   7 -11    1.15    1.21
   1  -7 -10   22.80    1.99
  -1  -7  10   23.94    1.83
  -1   7  10   26.82    1.83
   1   7 -10   24.26    1.72
   1   7 -10   25.42    2.45
   1  -7 -10   22.76    2.17
   1   7 -10   18.57    1.97
  -1  -7   9   14.98    1.34
  -1   7   9   15.97    1.42
   1   7  -9   11.16    1.89
   1   7  -9   13.04    1.27
   1  -7  -9   12.12    1.83
   1  -7  -9   13.59    1.61
   1   7  -9   13.32    1.65
  -1  -7   8    0.09    0.88
  -1   7   8    0.51    0.85
   1   7  -8    0.93    1.32
   1  -7  -8    0.14    1.18
   1   7  -8    1.04    0.80
   1   7  -8    1.10    1.03
   1  -7  -8    1.70    1.05
  -1   7   7    6.22    0.92
  -1  -7   7    6.09    0.91
   1   7  -7    5.37    1.27
   1   7  -7    8.13    0.93
   1  -7  -7    5.66    1.22
  -1   7   7    6.51    1.15
   1   7  -7    8.62    1.13
   1  -7  -7    6.61    1.01
  -1   7   6  252.10    8.54
   1   7  -6  246.52    8.65
  -1  -7   6  249.30    8.53
   1  -7  -6  250.24    8.61
   1  -7  -6  255.48    8.94
   1   7  -6  248.10    9.01
  -1   7   6  253.34    8.75
   1   7  -5  158.94    5.96
  -1   7   5  160.06    5.79
  -1  -7   5  159.34    5.57
   1   7  -5  157.34    5.63
  -1   7   5  163.82    5.58
   1  -7  -5  157.48    5.61
   1  -7  -4    2.99    0.41
   1  -7  -4    3.33    0.64
   1   7  -4    3.78    0.69
   1   7  -4    3.44    0.91
  -1   7   4    3.11    0.82
   1   7  -3   18.74    1.03
   1  -7  -3   19.09    0.99
   1  -7  -3   18.89    0.89
   1   7  -3   17.09    1.27
  -1   7   3   16.94    1.25
   1  -7  -2   -0.21    0.82
   1   7  -2    1.46    0.54
   1  -7  -2    1.64    0.47
   1   7  -2    0.67    0.47
  -1  -7   2    0.73    0.29
  -1   7   2    0.68    0.32
  -1   7   2    0.33    0.72
  -1  -7   1   49.24    1.99
   1  -7  -1   49.78    2.23
  -1  -7   1   52.60    1.77
  -1   7   1   46.85    1.75
  -1   7   1   55.34    2.25
   1   7  -1   50.51    1.96
  -1  -7   0  196.43    6.63
  -1   7   0  191.39    6.33
  -1   7   0  181.48    6.76
  -1  -7   0  200.49    6.32
  -1   7  -1 1354.54   42.95
  -1  -7  -1 1335.25   42.95
   1  -7   1 1319.86   43.00
   1   7   1 1356.49   42.99
   1  -7   1 1353.93   43.08
  -1  -7  -1 1348.62   43.27
  -1   7  -2  710.38   22.38
  -1  -7  -2  691.63   22.37
  -1  -7  -2  693.37   22.26
  -1   7  -2  685.47   22.49
   1  -7   2  703.86   22.53
   1   7   2  705.78   22.65
  -1  -7  -2  682.10   22.69
   1   7   2  681.26   22.40
   1  -7   2  702.08   22.41
   1  -7   3   19.87    1.02
   1   7   3   19.83    1.03
  -1  -7  -3   17.77    0.98
  -1   7  -3   16.71    0.99
  -1  -7  -3   19.98    1.31
   1   7   3   18.38    1.24
  -1   7  -3   18.28    1.14
   1   7   4    1.37    0.61
   1  -7   4    1.35    0.61
  -1  -7  -4    1.10    0.80
   1   7   4    1.18    0.76
  -1   7  -4    1.48    0.80
   1   7   5   13.97    1.08
   1  -7   5   10.95    1.02
  -1   7  -5   14.49    1.36
   1  -7   6    8.81    1.07
   1   7   6   10.20    1.09
  -1   7  -6    9.93    1.46
   1   7   7    2.49    1.05
   1  -7   7    2.96    1.00
  -1  -7  -7    0.68    1.20
  -1   7  -7    3.20    1.35
   1   7   8    1.02    1.15
   1  -7   8    2.92    1.16
  -1   7  -8   -0.20    0.99
  -1   7  -8    0.61    1.38
  -1  -7  -8   -0.15    1.26
   1  -7   9    2.62    1.15
   1   7   9    0.93    1.24
  -1   7  -9   -1.00    1.60
  -1   7  -9    0.50    1.20
  -1  -7  -9    0.34    1.48
  -1   7  -9    1.27    1.13
  -1  -7  -9    0.58    1.18
  -1   7 -10    1.46    1.82
  -1   7 -10    1.77    1.36
   1   8 -11   29.25    2.88
   1   8 -11   28.79    2.01
  -1  -8  10    5.23    1.18
  -1   8  10    4.49    1.27
   1   8 -10    3.90    1.92
   1  -8 -10    6.43    1.85
   1   8 -10    2.55    1.12
   1   8 -10    4.34    1.48
   1  -8 -10    2.40    1.36
  -1  -8   9   11.03    1.24
  -1   8   9   11.87    1.32
   1   8  -9    8.07    1.74
   1  -8  -9    8.39    1.71
   1   8  -9   12.50    1.23
   1  -8  -9   10.29    1.51
   1   8  -9    9.17    1.45
  -1   8   8   -0.26    0.86
  -1  -8   8    0.34    0.83
   1   8  -8   -1.13    1.40
   1   8  -8   -0.16    0.78
   1  -8  -8    0.59    1.27
   1  -8  -8    0.21    1.01
   1   8  -8    0.33    0.98
  -1  -8   7    3.03    0.78
  -1   8   7    3.95    0.83
   1   8  -7    4.81    1.43
   1  -8  -7    2.84    1.27
  -1   8   7    3.77    1.03
   1  -8  -7    5.72    1.05
   1   8  -7    3.87    0.98
  -1   8   6   69.08    2.78
   1  -8  -6   70.29    2.88
  -1  -8   6   70.36    2.77
   1   8  -6   71.18    2.94
   1  -8  -6   69.00    3.27
  -1   8   6   67.19    3.01
   1   8  -6   67.78    3.25
  -1   8   5  148.38    5.51
   1   8  -5  147.42    5.63
   1  -8  -5  146.05    5.29
  -1   8   5  153.37    5.26
  -1  -8   5  149.72    5.22
   1   8  -5  149.65    5.33
   1  -8  -4   61.61    2.42
   1   8  -4   62.74    2.46
   1  -8  -4   62.49    2.22
  -1  -8   4   58.78    2.76
   1   8  -4   64.76    2.82
  -1   8   4   59.83    2.68
   1   8  -3    8.67    0.76
   1  -8  -3    7.37    0.69
   1  -8  -3    7.34    0.58
   1  -8  -3    7.24    1.11
   1   8  -3    7.18    0.99
  -1   8   3    8.31    0.97
   1   8  -2    7.76    0.68
   1  -8  -2    8.17    0.61
  -1   8   2    7.06    0.95
   1  -8  -2    8.51    1.03
   1   8  -2    7.88    0.77
  -1  -8   1  530.29   17.00
   1  -8  -1  518.12   17.48
  -1  -8   1  516.28   17.26
   1   8  -1  537.49   17.25
  -1   8   1  557.21   17.50
  -1   8   1  526.82   16.99
  -1  -8   0   32.28    1.16
  -1   8   0   32.65    1.17
  -1  -8   0   33.75    1.61
   1  -8   1  273.30    9.11
   1  -8   1  266.84    8.99
   1   8   1  276.26    8.98
  -1   8  -1  277.79    8.93
  -1  -8  -1  279.93    8.93
  -1  -8  -1  277.66    9.35
  -1   8  -2  363.36   11.63
  -1  -8  -2  372.51   11.63
  -1   8  -2  353.89   11.74
   1  -8   2  365.81   11.82
   1   8   2  352.49   11.92
  -1  -8  -2  336.82   11.98
   1  -8   2  347.41   11.65
   1   8   2  353.17   11.65
   1   8   3   70.07    2.63
   1  -8   3   72.42    2.63
  -1  -8  -3   72.99    2.98
  -1   8  -3   70.21    2.79
   1   8   3   66.68    2.87
   1  -8   4    1.26    0.59
   1   8   4    1.05    0.60
   1   8   4    2.83    0.83
  -1  -8  -4    2.33    0.87
  -1   8  -4    1.24    0.74
   1   8   5   13.35    1.07
   1  -8   5   13.17    1.02
  -1   8  -5   12.63    1.33
   1  -8   6   97.07    3.76
   1   8   6   97.29    3.76
  -1   8  -6   96.91    4.08
   1  -8   7   24.62    1.59
   1   8   7   22.84    1.54
  -1  -8  -7   21.00    1.87
  -1   8  -7   21.08    1.93
   1   8   8   74.13    3.23
   1  -8   8   68.56    3.15
  -1  -8  -8   76.71    3.21
  -1   8  -8   72.61    3.16
  -1   8  -8   72.74    3.59
  -1  -8  -8   66.14    3.57
   1   8   9    4.05    1.23
   1  -8   9    6.17    1.37
  -1   8  -9    5.20    1.74
  -1  -8  -9    2.98    1.68
  -1   8  -9    4.43    1.29
  -1  -8  -9    7.22    1.28
  -1   8  -9    3.49    1.22
  -1   8 -10    6.53    1.51
  -1   8 -10    6.71    2.01
   1   9 -11    2.40    1.16
   1   9 -11    5.73    2.27
  -1   9  10   64.68    2.90
   1   9 -10   55.86    3.18
   1  -9 -10   49.64    3.04
  -1  -9  10   65.65    2.95
   1   9 -10   63.50    3.61
   1   9 -10   58.37    2.81
   1  -9 -10   54.61    3.42
  -1   9   9    9.33    1.21
  -1  -9   9    9.61    1.25
   1   9  -9    8.24    1.83
   1   9  -9    9.68    1.13
   1  -9  -9    6.99    1.77
   1  -9  -9    8.96    1.34
   1   9  -9   12.07    1.60
  -1   9   8   19.07    1.35
  -1  -9   8   14.41    1.30
   1   9  -8   16.53    1.28
   1   9  -8   12.75    1.82
   1  -9  -8   16.08    1.83
   1  -9  -8   15.02    1.45
   1   9  -8   15.07    1.52
   1   9  -7   31.77    1.81
  -1   9   7   29.96    1.58
   1  -9  -7   27.05    1.73
  -1  -9   7   28.59    1.60
  -1   9   7   30.65    1.92
   1   9  -7   27.64    2.09
   1  -9  -7   22.32    1.97
  -1   9   6    2.23    0.71
  -1  -9   6    1.58    0.67
   1   9  -6    4.89    1.22
   1  -9  -6    2.19    1.08
  -1   9   6    3.27    1.00
   1  -9  -6    3.17    0.84
   1   9  -6    4.46    0.93
  -1  -9   5   -0.21    0.58
  -1   9   5   -0.11    0.55
   1  -9  -5    0.32    0.63
   1   9  -5    0.34    0.68
   1   9  -5   -0.32    1.01
  -1   9   5    0.55    0.81
  -1  -9   4   28.58    1.28
   1  -9  -4   27.56    1.38
   1   9  -4   29.24    1.40
  -1  -9   4   28.15    1.80
   1   9  -4   26.27    1.70
  -1   9   4   26.43    1.61
   1  -9  -4   27.30    1.16
   1   9  -3   33.88    1.75
   1  -9  -3   32.41    1.44
   1   9  -3   34.38    1.50
   1  -9  -3   33.70    1.90
  -1   9   3   31.00    1.74
   1  -9  -2    1.87    0.46
   1   9  -2    2.60    0.50
  -1   9   2    2.96    0.81
   1   9  -2    2.72    0.65
   1  -9  -2    2.68    0.95
   1  -9  -1   47.63    2.27
  -1  -9   1   47.17    2.05
  -1   9   1   48.65    2.25
   1   9  -1   47.34    2.03
  -1   9   1   48.26    1.65
  -1  -9   1   48.08    1.67
  -1  -9   0  209.68    6.75
  -1  -9   0  204.43    7.20
   1  -9   1   12.43    0.88
  -1   9  -1   13.37    0.62
  -1  -9  -1   12.67    0.58
  -1  -9  -1   11.09    1.07
   1  -9   1   13.08    0.72
   1   9   1   13.06    0.69
  -1  -9  -2    0.42    0.39
  -1   9  -2    0.03    0.43
   1   9   2    0.57    0.47
   1  -9   2    0.50    0.49
   1  -9   2    0.22    0.67
  -1  -9  -2   -0.57    0.83
   1   9   3   57.71    2.17
   1  -9   3   56.45    2.17
   1   9   3   55.74    2.48
   1  -9   3   55.51    2.39
  -1  -9  -3   55.84    2.55
  -1   9  -3   54.58    2.33
   1  -9   4   42.94    1.87
   1   9   4   44.34    1.90
  -1  -9  -4   42.66    2.23
   1   9   4   47.76    2.21
  -1   9  -4   42.53    2.07
   1  -9   5   60.59    2.46
   1   9   5   62.92    2.50
  -1  -9  -5   55.30    2.86
   1   9   5   52.79    2.72
  -1   9  -5   63.01    2.77
   1   9   6  354.38   11.69
   1  -9   6  335.39   11.65
  -1   9  -6  350.31   12.00
   1   9   7   55.07    2.63
   1  -9   7   59.10    2.64
  -1   9  -7   56.00    2.99
  -1  -9  -7   61.23    3.15
   1   9   8    2.87    1.18
   1  -9   8    4.36    1.22
  -1  -9  -8    2.24    1.05
  -1   9  -8    1.98    1.49
  -1  -9  -8    0.99    1.45
  -1   9  -8    0.92    1.05
   1   9   9    0.81    1.28
   1  -9   9   -0.23    1.26
  -1   9  -9    0.67    1.60
  -1  -9  -9    0.73    1.63
  -1   9  -9   -0.85    1.21
  -1  -9  -9    0.12    1.21
  -1   9  -9    0.82    1.24
  -1   9 -10   -0.73    1.84
  -1   9 -10    2.51    1.36
   1  10 -11    9.38    2.25
   1  10 -11    8.23    1.35
  -1  10  10   20.79    1.71
  -1 -10  10   19.80    1.63
   1  10 -10   18.96    2.35
   1 -10 -10   15.07    2.22
   1  10 -10   16.60    1.47
   1  10 -10   20.85    2.00
   1 -10 -10   14.62    1.84
  -1  10   9    1.94    1.08
  -1 -10   9    2.53    1.13
   1  10  -9    3.65    1.62
   1  10  -9    1.85    0.95
   1 -10  -9    2.65    1.61
   1  10  -9    1.29    1.18
   1 -10  -9    3.14    1.31
  -1  10   8   47.60    2.23
   1  10  -8   42.92    2.44
   1 -10  -8   48.92    2.45
  -1 -10   8   47.83    2.27
   1  10  -8   50.53    2.91
  -1  10   8   42.44    2.51
   1 -10  -8   41.32    2.78
  -1  10   7    1.10    0.78
  -1 -10   7    1.32    0.78
   1  10  -7   -0.84    1.28
  -1  10   7    1.98    1.10
   1 -10  -7    1.64    1.37
   1  10  -7    0.29    0.95
   1 -10  -7    0.93    0.96
  -1  10   6    2.70    0.71
  -1 -10   6    2.75    0.71
   1  10  -6    1.38    1.18
  -1  10   6    3.22    1.03
   1 -10  -6    2.98    1.25
   1 -10  -6    2.53    0.86
   1  10  -6    3.54    0.86
  -1 -10   5   23.86    1.23
  -1  10   5   22.64    1.23
   1  10  -5   24.71    1.39
   1 -10  -5   22.07    1.28
   1  10  -5   26.33    1.71
  -1 -10   5   23.10    1.74
  -1  10   5   21.89    1.54
  -1 -10   4    0.99    0.51
  -1  10   4    1.13    0.51
   1  10  -4    2.28    0.65
   1 -10  -4    1.73    0.63
   1 -10  -4    1.64    0.44
   1  10  -4    2.49    0.91
  -1 -10   4    0.39    1.00
  -1  10   4    1.29    0.84
   1  10  -3   12.73    1.03
   1 -10  -3   12.54    0.85
   1  10  -3   13.60    0.90
  -1  10   3   12.29    1.16
   1 -10  -3   15.57    1.34
  -1 -10   3   10.18    1.17
   1 -10  -2   38.94    1.61
   1  10  -2   45.43    1.66
   1 -10  -2   37.19    2.07
   1  10  -2   42.60    1.87
  -1  10   2   38.12    2.03
  -1 -10   1  274.45    8.72
  -1  10   1  269.11    8.70
   1  10  -1  275.16    9.13
  -1  10   1  261.26    9.32
  -1 -10   1  263.83    9.15
   1 -10  -1  266.49    9.37
  -1  10   0   29.62    1.26
  -1 -10   0   38.07    1.21
   1  10   0   38.42    1.71
  -1 -10   0   36.11    1.79
   1 -10   1 1399.28   45.60
  -1 -10  -1 1420.54   45.34
  -1  10  -1 1427.16   45.35
  -1 -10  -1 1411.86   45.87
   1  10   1 1436.01   45.40
   1 -10   1 1402.31   45.41
  -1  10  -2  140.60    4.87
   1  10   2  145.51    4.90
   1 -10   2  145.73    4.91
   1 -10   2  146.52    5.14
  -1 -10  -2  149.31    5.40
  -1  10  -3   11.19    0.91
   1 -10   3   11.85    1.07
   1  10   3   12.02    1.11
  -1 -10  -3   11.70    1.24
   1 -10   3   10.20    0.78
   1  10   3    9.58    0.74
   1  10   4    1.43    0.65
   1 -10   4    0.90    0.59
   1  10   4    2.21    0.89
  -1 -10  -4    0.11    0.95
  -1  10  -4    0.32    0.82
   1  10   5   65.35    2.57
   1 -10   5   58.02    2.52
  -1 -10  -5   59.26    2.98
   1  10   5   60.58    2.84
  -1  10  -5   61.21    2.80
  -1  10  -6  215.46    7.71
   1 -10   6  204.05    7.38
   1  10   6  215.16    7.40
  -1  10  -7    3.40    1.33
   1 -10   7    5.14    1.02
   1  10   7    4.11    1.13
   1 -10   8    0.51    1.04
   1  10   8    1.64    1.10
  -1  10  -8    0.74    1.49
  -1 -10  -8   -1.21    1.58
  -1 -10  -8    2.55    1.02
  -1  10  -8    1.23    1.09
   1 -10   9   14.37    1.54
   1  10   9   15.50    1.60
  -1  10  -9   10.66    1.94
  -1 -10  -9   12.22    1.96
  -1 -10  -9   12.16    1.56
  -1  10  -9   10.23    1.46
  -1  10 -10    0.53    1.79
  -1  10 -10    1.31    1.36
   1  11 -11    5.52    1.25
  -1  11  10    6.30    1.38
   1  11 -10    9.49    1.98
   1  11 -10    5.61    1.17
   1 -11 -10    4.33    1.77
   1 -11 -10    4.36    1.59
   1  11 -10    6.37    1.56
  -1  11   9    7.15    1.21
  -1 -11   9    5.72    1.18
   1  11  -9    6.79    1.82
   1 -11  -9    7.88    1.98
   1  11  -9    5.98    1.06
   1  11  -9    5.59    1.40
   1 -11  -9    6.08    1.40
  -1  11   8    2.79    0.91
  -1 -11   8    2.72    1.00
   1  11  -8    2.37    1.52
   1 -11  -8    1.02    1.49
  -1  11   8    2.23    1.15
   1  11  -8    3.17    1.15
   1 -11  -8    1.21    1.10
  -1 -11   7    0.44    0.78
  -1  11   7   -0.36    0.77
   1  11  -7    0.86    1.27
  -1  11   7   -1.44    1.11
   1 -11  -7    0.16    1.36
   1  11  -7   -0.20    0.97
   1 -11  -7    0.19    0.90
  -1 -11   6    0.37    0.70
  -1  11   6    0.87    0.71
   1  11  -6    2.81    1.32
  -1  11   6    0.91    0.96
   1  11  -6    0.33    0.82
   1 -11  -6    0.88    0.77
  -1  11   5    0.62    0.57
  -1 -11   5    0.31    0.50
   1 -11  -5    0.67    0.67
   1  11  -5    0.91    0.70
   1  11  -5    1.77    1.06
  -1 -11   5    2.75    1.14
  -1  11   5   -0.52    0.97
  -1 -11   4   71.61    2.63
  -1  11   4   72.52    2.65
   1 -11  -4   71.90    2.76
   1  11  -4   73.97    2.80
   1  11  -4   65.44    3.05
   1 -11  -4   71.88    2.59
  -1 -11   4   70.40    3.17
  -1  11   4   73.83    3.09
   1 -11  -4   63.98    3.22
  -1 -11   3   50.13    1.87
   1  11  -3   44.65    2.17
   1 -11  -3   50.29    2.01
   1  11  -3   54.23    2.05
  -1 -11   3   49.03    2.35
   1 -11  -3   46.19    2.48
  -1  11   3   50.38    2.38
   1  11  -2    4.48    0.56
   1 -11  -2    4.60    0.52
  -1  11   2    5.56    1.01
   1  11  -2    3.47    0.73
   1 -11  -2    2.27    0.94
  -1 -11   1  408.82   13.14
   1  11  -1  432.46   13.63
  -1 -11   1  407.63   13.67
   1 -11  -1  391.75   13.84
  -1  11   0   89.24    3.16
  -1 -11   0   91.61    3.20
  -1 -11   0  101.03    3.12
  -1 -11   0  100.30    3.76
   1  11   0   96.60    3.64
   1 -11   1  573.15   19.30
  -1 -11  -1  600.26   19.01
  -1  11  -1  593.81   19.02
  -1 -11  -1  584.91   19.61
   1  11   1  592.00   19.07
   1 -11   1  591.35   19.08
   1  11   2  199.10    6.82
   1 -11   2  213.33    6.85
   1 -11   2  199.66    7.07
  -1 -11  -2  213.22    7.41
   1  11   3    2.38    0.55
   1 -11   3    2.61    0.59
   1 -11   3    2.17    0.85
  -1 -11  -3    2.95    1.08
   1  11   3    2.02    0.92
  -1 -11  -3    2.65    0.34
   1 -11   4    2.68    0.70
   1  11   4    2.34    0.60
  -1 -11  -4    0.48    1.01
   1  11   4    1.11    0.90
  -1  11  -4    0.80    0.81
   1 -11   5  176.39    6.17
   1  11   5  177.29    6.14
  -1 -11  -5  162.12    6.61
  -1  11  -5  173.31    6.43
   1  11   5  185.59    6.56
  -1  11  -6  156.28    6.02
   1 -11   6  156.20    5.65
   1  11   6  158.01    5.68
  -1  11  -7   12.98    1.70
   1 -11   7   13.71    1.29
  -1  11  -7   13.85    1.25
  -1 -11  -7   14.95    1.25
   1  11   7   12.23    1.38
   1 -11   8    4.08    1.15
   1  11   8    1.74    1.16
  -1  11  -8   -0.15    1.43
  -1 -11  -8    2.50    1.57
  -1  11  -8    2.06    1.12
  -1 -11  -8    2.05    1.09
   1 -11   9    5.81    1.34
   1  11   9    3.95    1.38
  -1  11  -9    6.68    1.78
  -1 -11  -9    2.93    1.81
  -1 -11  -9    4.78    1.42
  -1  11  -9    3.11    1.27
  -1  11 -10    2.12    1.84
  -1  11 -10    1.70    1.37
   1  12 -10    1.15    1.89
   1 -12 -10    3.27    1.85
   1  12 -10    1.13    1.04
   1  12 -10    2.39    1.54
   1 -12 -10    2.20    1.55
  -1  12   9   20.02    1.55
  -1 -12   9   15.68    1.45
   1  12  -9   18.28    2.17
   1 -12  -9   12.94    1.96
   1  12  -9   14.31    1.32
   1  12  -9   13.98    1.65
   1 -12  -9   13.47    1.68
   1  12  -8   29.77    2.01
  -1  12   8   28.46    1.71
  -1 -12   8   29.76    1.72
   1 -12  -8   29.42    2.01
  -1  12   8   31.29    2.17
   1  12  -8   33.20    2.45
   1 -12  -8   29.70    2.40
  -1 -12   7    1.89    0.79
  -1  12   7    1.01    0.77
   1 -12  -7    1.34    0.97
   1  12  -7    2.38    1.04
   1  12  -7    2.33    1.42
  -1  12   7    2.24    1.14
   1 -12  -7    1.48    1.38
   1  12  -6   99.18    4.13
  -1  12   6   89.50    3.95
  -1  12   6   89.16    3.53
   1  12  -6   97.97    3.76
  -1 -12   6   94.31    3.55
   1 -12  -6   96.93    3.72
  -1 -12   5    4.76    0.65
  -1  12   5    4.28    0.63
   1 -12  -5    4.85    0.45
   1  12  -5    3.80    0.85
   1 -12  -5    4.62    0.82
   1  12  -5    5.34    1.16
  -1 -12   5    3.91    1.16
  -1  12   5    4.27    1.08
  -1  12   4   65.36    2.47
  -1 -12   4   65.66    2.47
   1 -12  -4   66.53    2.46
  -1 -12   4   63.02    2.99
   1 -12  -4   64.59    3.18
  -1  12   4   66.10    2.99
   1 -12  -4   68.35    2.64
   1  12  -4   70.53    2.68
  -1  12   3   41.47    1.59
  -1 -12   3   42.08    1.59
   1  12  -3   44.60    1.78
   1 -12  -3   42.38    1.75
  -1 -12   3   37.10    2.11
  -1  12   3   42.49    2.19
   1  12  -3   39.31    1.97
   1 -12  -3   37.44    2.27
  -1 -12   2    7.52    0.44
   1  12  -2    7.65    0.62
   1 -12  -2    6.91    0.58
  -1 -12   2    8.59    1.08
  -1  12   2    6.38    1.14
   1 -12  -2    7.27    1.16
   1  12  -2    7.18    0.91
   1  12  -1  137.29    4.72
  -1  12   1  127.01    4.14
  -1 -12   1  122.76    4.72
  -1 -12   1  126.34    4.14
  -1 -12   0    2.00    0.88
  -1 -12   0    1.38    0.24
   1  12   0    0.91    0.74
   1 -12   1 1139.79   37.00
  -1 -12  -1 1144.91   37.32
  -1  12  -1 1160.60   37.39
   1  12   1 1157.04   36.70
   1 -12   1 1135.08   36.72
   1 -12   2  813.30   26.71
  -1 -12  -2  811.97   27.02
   1 -12   2  839.16   26.46
   1  12   2  811.89   26.43
   1 -12   3   15.72    1.29
  -1 -12  -3   14.68    1.44
   1 -12   3   14.50    0.93
   1  12   3   15.37    0.91
   1 -12   4    6.33    0.76
   1  12   4    5.63    0.75
  -1  12  -4    6.84    0.98
  -1 -12  -4    5.55    1.24
   1  12   4    5.08    1.03
  -1  12  -5   56.32    2.65
   1  12   5   63.11    2.85
  -1 -12  -5   55.16    2.95
   1  12   5   54.09    2.38
   1 -12   5   56.75    2.42
   1  12   6    3.22    1.00
   1 -12   6    3.93    1.01
  -1  12  -6    1.39    1.15
   1  12   6    1.93    1.11
   1 -12   7   56.62    2.61
  -1  12  -7   57.66    2.98
   1  12   7   53.31    2.56
  -1 -12  -7   57.20    2.57
  -1  12  -7   52.11    2.54
   1 -12   8    9.70    1.39
   1  12   8   10.64    1.36
  -1  12  -8    8.21    1.81
  -1 -12  -8    7.68    1.80
  -1 -12  -8   13.11    1.32
  -1  12  -8    9.26    1.29
  -1  12  -9   11.65    1.92
   1 -12   9    7.13    1.43
   1  12   9    9.18    1.52
  -1  12  -9    8.63    1.45
  -1 -12  -9    7.39    1.46
  -1  12 -10   -0.13    1.30
  -1  12 -10    0.18    1.81
   1  13 -10   46.49    2.36
   1  13 -10   48.98    3.27
   1 -13 -10   44.96    2.82
   1  13 -10   46.65    2.82
  -1  13   9    2.01    1.06
  -1 -13   9    1.65    1.12
   1 -13  -9   -1.20    1.79
   1 -13  -9    1.95    1.34
   1  13  -9    0.53    1.32
   1  13  -9   -0.18    1.68
   1  13  -9    0.44    0.92
  -1  13   8    1.84    0.96
  -1 -13   8    1.87    0.98
   1 -13  -8    1.49    1.73
   1  13  -8    0.12    1.11
   1 -13  -8    0.79    1.05
   1  13  -8    1.45    1.49
  -1  13   8    2.24    1.32
  -1  13   7    4.01    0.83
  -1 -13   7    3.64    0.91
   1  13  -7    5.12    1.14
   1 -13  -7    3.03    1.03
   1 -13  -7    2.60    1.47
   1  13  -7    3.91    1.45
  -1  13   7    3.63    1.21
   1  13  -6  118.89    4.95
  -1  13   6  122.16    4.88
  -1 -13   6  123.66    4.41
  -1  13   6  122.74    4.40
   1 -13  -6  115.61    4.55
   1  13  -6  122.16    4.61
  -1 -13   5    8.35    0.79
  -1  13   5    7.93    0.76
   1 -13  -5    9.09    0.99
   1  13  -5    8.68    1.00
   1 -13  -5    8.44    0.59
  -1 -13   5    8.21    1.46
   1  13  -5    8.78    1.25
  -1  13   5    7.02    1.23
  -1 -13   4   42.72    1.76
  -1  13   4   44.10    1.76
   1  13  -4   46.64    1.98
   1 -13  -4   48.04    1.97
   1 -13  -4   43.11    1.79
   1  13  -4   42.47    2.15
  -1 -13   4   41.97    2.31
   1 -13  -4   48.57    2.63
  -1  13   4   44.04    2.33
  -1  13   3   24.27    1.05
  -1 -13   3   26.72    1.07
   1 -13  -3   24.89    1.22
   1  13  -3   24.46    1.25
  -1 -13   3   20.29    1.59
  -1  13   3   25.01    1.70
   1 -13  -3   23.63    1.85
   1  13  -3   26.83    1.54
   1 -13  -2   92.36    3.31
   1  13  -2  103.27    3.35
  -1 -13   2   94.57    3.79
   1 -13  -2   99.35    4.10
  -1  13   2   88.36    3.91
   1  13  -2   96.22    3.73
  -1 -13   2   95.21    3.19
  -1  13   2   95.31    3.20
   1  13  -1    3.91    0.84
  -1 -13   0    6.83    1.11
   1  13   0    5.65    0.87
   1 -13   1  215.41    7.58
   1  13   1  219.58    7.77
  -1 -13  -1  222.67    7.95
  -1  13  -1  232.81    8.02
   1 -13   2  668.13   21.87
  -1 -13  -2  678.83   22.23
   1 -13   2  660.15   21.56
   1  13   2  670.71   21.54
   1  13   3    7.04    0.69
   1 -13   3    6.36    1.07
  -1 -13  -3    6.18    1.23
   1 -13   3    7.64    0.74
   1 -13   4    1.05    0.69
   1  13   4    1.51    0.67
   1 -13   4    1.77    0.99
   1  13   4    1.77    0.98
  -1 -13  -4    2.31    1.22
  -1  13  -5   13.89    1.37
   1  13   5   15.93    1.55
  -1 -13  -5   14.73    1.77
   1  13   5   15.46    1.16
   1 -13   5   17.42    1.17
  -1  13  -6   14.99    1.19
   1 -13   6   12.03    1.23
   1  13   6   14.64    1.25
  -1  13  -6   16.20    1.57
  -1 -13  -6   10.81    1.67
   1  13   6   11.91    1.53
  -1 -13  -7    2.93    0.95
  -1  13  -7    2.78    1.00
  -1  13  -7    1.70    1.33
   1  13   7    1.97    1.06
   1 -13   7    3.08    1.04
  -1 -13  -8   19.56    1.56
   1  13   8   22.18    1.69
   1 -13   8   20.05    1.67
  -1  13  -8   15.08    1.92
  -1 -13  -8   17.47    2.31
  -1  13  -8   16.52    1.58
  -1  13  -9    1.96    1.68
   1 -13   9   -0.23    1.27
   1  13   9    0.93    1.33
  -1  13  -9   -0.49    1.29
  -1 -13  -9    0.49    1.30
  -1  13 -10    8.63    1.59
  -1  13 -10    8.26    2.06
   1  14 -10    6.38    1.70
   1  14 -10    6.23    1.95
   1  14 -10    6.38    1.12
   1 -14  -9   26.72    2.72
   1  14  -9   30.94    2.22
   1 -14  -9   29.20    2.21
   1  14  -9   28.39    2.53
  -1 -14   9   36.10    2.00
  -1  14   9   32.03    1.94
  -1  14   8    1.33    0.95
  -1 -14   8    2.29    0.93
   1 -14  -8    1.16    1.60
   1 -14  -8    0.46    1.17
   1  14  -8    1.29    1.22
   1  14  -8   -0.64    1.45
  -1  14   8   -0.14    1.33
  -1  14   7    1.85    0.78
  -1 -14   7    2.11    0.85
   1 -14  -7    0.10    1.02
   1  14  -7    1.94    1.07
   1 -14  -7   -0.18    1.49
   1  14  -7    2.30    1.42
  -1  14   7    2.03    1.20
   1  14  -6   44.14    2.58
   1  14  -6   46.24    2.25
  -1  14   6   40.27    2.47
  -1 -14   6   45.91    1.99
   1 -14  -6   44.34    2.20
  -1  14   6   44.29    1.97
  -1 -14   5  109.35    3.84
  -1  14   5  108.24    3.82
   1  14  -5  109.97    4.07
   1 -14  -5  106.36    4.03
   1 -14  -5  105.37    3.67
  -1 -14   5  101.58    4.47
  -1  14   5   99.61    4.38
  -1 -14   4   63.93    2.43
  -1  14   4   67.47    2.44
   1  14  -4   64.33    2.87
  -1 -14   4   61.00    3.09
  -1  14   4   70.47    3.11
   1 -14  -4   67.11    3.36
   1  14  -4   66.69    2.65
   1 -14  -4   68.11    2.65
  -1 -14   3   44.10    1.64
  -1  14   3   42.24    1.62
   1  14  -3   45.12    1.82
   1 -14  -3   45.55    1.81
  -1 -14   3   43.17    2.28
  -1  14   3   44.63    2.39
   1  14  -3   40.27    2.09
   1 -14  -3   42.78    2.50
  -1 -14   2  102.21    4.12
  -1  14   2  105.97    3.44
  -1 -14   2  101.51    3.45
   1 -14  -2   97.27    4.33
   1  14  -1   45.88    2.19
   1  14   0    2.12    0.85
  -1 -14   0    3.93    1.10
   1 -14   1    0.83    0.77
   1  14   1    0.73    0.82
  -1 -14  -1    1.37    1.01
  -1  14  -1    1.41    1.04
   1 -14   2  318.71   11.06
  -1 -14  -2  328.99   11.45
   1  14   2  333.79   10.71
   1 -14   2  322.92   10.72
  -1  14  -2  328.45   11.46
   1 -14   3   18.37    1.44
  -1 -14  -3   18.71    1.70
   1 -14   3   20.43    1.09
   1  14   3   18.87    1.05
   1  14   4   29.56    2.02
   1 -14   4   32.84    1.97
  -1 -14  -4   36.05    2.32
   1 -14   4   30.95    1.59
   1  14   4   34.37    1.59
   1  14   5    0.72    0.78
  -1  14  -5    2.01    0.76
   1 -14   5    2.47    0.86
  -1 -14  -5    0.16    1.34
   1  14   5    0.12    1.09
  -1  14  -6   18.62    1.32
  -1 -14  -6   18.17    1.30
  -1  14  -6   19.02    1.68
   1  14   6   20.96    1.43
   1 -14   6   19.66    1.40
   1  14   6   19.23    1.86
  -1 -14  -6   23.51    2.12
  -1  14  -7   53.80    2.91
   1 -14   7   54.53    2.59
   1  14   7   54.77    2.60
  -1 -14  -7   55.47    2.58
  -1  14  -7   59.48    2.62
   1 -14   8    5.11    1.26
   1  14   8    6.55    1.30
  -1  14  -8    4.63    1.63
  -1 -14  -8    4.47    1.87
  -1  14  -8    3.33    1.20
  -1 -14  -8    5.40    1.31
  -1  14  -9   10.34    1.87
   1  14   9   10.51    1.60
  -1 -14  -9   10.87    1.60
  -1  14  -9    8.61    1.55
  -1  14 -10    5.13    1.47
   1 -15 -10    1.66    1.64
   1  15 -10    1.68    1.89
   1  15 -10    0.28    1.03
   1  15  -9   33.54    2.59
   1 -15  -9   26.53    2.73
   1 -15  -9   26.66    2.11
   1  15  -9   24.61    2.17
  -1 -15   9   28.82    1.85
  -1  15   9   27.46    1.79
  -1  15   8    5.59    1.04
  -1 -15   8    4.98    1.07
   1 -15  -8    3.45    1.86
   1  15  -8    3.93    1.24
   1 -15  -8    1.88    1.23
   1  15  -8    0.96    1.45
  -1  15   8    4.01    1.35
  -1  15   7    2.53    0.82
  -1 -15   7    1.09    0.87
   1 -15  -7    0.38    1.64
   1  15  -7    2.30    1.46
  -1  15   7    0.99    1.18
   1  15  -7    1.14    1.01
   1 -15  -7    1.83    1.07
  -1  15   6    1.06    0.68
  -1 -15   6    0.55    0.72
   1 -15  -6    0.79    0.91
   1  15  -6    1.51    0.94
  -1 -15   6    3.12    1.61
  -1  15   6    0.93    1.23
  -1 -15   5   62.16    2.37
  -1  15   5   57.49    2.33
   1  15  -5   62.71    2.62
   1 -15  -5   61.50    2.61
   1 -15  -5   58.77    2.24
   1  15  -5   56.69    2.76
  -1 -15   5   59.62    3.09
   1 -15  -5   58.60    3.27
  -1  15   5   65.90    3.04
  -1  15   4    0.79    0.47
  -1 -15   4    0.15    0.47
   1  15  -4    1.62    0.98
   1 -15  -4    0.15    1.30
   1 -15  -4    0.06    0.72
   1  15  -4    0.37    0.70
  -1 -15   4    0.48    1.19
  -1  15   4    1.72    1.08
  -1 -15   3    8.17    0.53
  -1  15   3    8.10    0.52
   1  15  -3    7.09    1.06
   1 -15  -3    7.00    1.42
   1  15  -3    8.27    0.75
   1 -15  -3    7.75    0.72
  -1 -15   3    6.38    1.27
  -1  15   3    5.72    1.18
  -1 -15   2    1.19    1.02
   1 -15  -2    0.14    1.12
   1  15  -2   -0.84    0.89
  -1  15   2    0.50    0.21
  -1 -15   2    0.69    0.23
   1  15  -1   28.49    1.73
  -1 -15   0   22.80    1.69
   1  15   0   24.23    1.59
  -1  15   0   29.28    1.91
   1 -15   1   29.64    1.64
  -1 -15  -1   31.27    1.09
  -1  15  -1   30.22    1.08
  -1 -15  -1   30.95    2.00
   1  15   1   27.60    1.76
  -1  15  -1   28.36    1.99
  -1  15  -2  157.19    5.07
   1 -15   2  149.92    5.56
  -1 -15  -2  160.41    5.98
   1  15   2  147.43    5.70
  -1  15  -2  152.11    5.93
   1  15   2  152.73    5.14
   1 -15   2  146.05    5.15
   1 -15   3    6.64    1.09
  -1  15  -3    8.54    0.67
   1  15   3    7.56    0.72
   1 -15   3    6.20    0.74
  -1 -15  -3    7.17    1.42
  -1  15  -4  349.86   11.61
   1 -15   4  350.97   12.04
  -1 -15  -4  342.76   12.39
   1  15   4  355.32   11.67
   1 -15   4  352.37   11.68
  -1  15  -5   20.98    1.30
  -1 -15  -5   22.98    1.30
   1  15   5   21.37    1.80
  -1 -15  -5   18.31    1.93
   1 -15   5   20.52    1.37
   1  15   5   22.88    1.36
  -1 -15  -6   51.02    2.29
  -1  15  -6   49.75    2.27
   1 -15   6   52.25    2.35
   1  15   6   47.61    2.27
   1  15   6   48.63    2.77
  -1 -15  -6   44.89    3.04
  -1  15  -7    0.28    0.95
  -1 -15  -7    1.45    1.02
   1  15   7    0.89    1.07
   1 -15   7   -0.64    1.00
  -1  15  -7    0.76    1.30
  -1  15  -8    3.80    1.34
  -1 -15  -8    2.37    1.19
   1 -15   8    4.93    1.28
   1  15   8    3.78    1.27
  -1  15  -8    2.14    1.48
  -1  15  -9   -1.87    1.83
  -1 -15  -9    1.88    1.38
  -1  15  -9    0.75    1.35
   1  16 -10    6.29    1.98
   1  16  -9   46.48    3.02
   1 -16  -9   44.56    2.70
   1  16  -9   43.54    2.72
  -1  16   9   50.08    2.41
  -1 -16   9   45.82    2.43
  -1 -16   8    1.93    0.97
  -1  16   8    1.21    0.95
   1 -16  -8    0.84    1.80
   1  16  -8   -0.63    1.54
  -1  16   8   -0.61    1.34
   1 -16  -8   -0.12    1.21
   1  16  -8    1.44    1.28
  -1  16   7    3.27    0.84
  -1 -16   7    6.47    0.96
  -1  16   7    5.98    1.38
   1 -16  -7    5.50    1.17
   1  16  -7    2.92    1.15
   1 -16  -6   22.58    1.61
   1  16  -6   23.13    1.60
  -1  16   6   24.67    1.94
  -1 -16   6   26.78    2.21
  -1 -16   6   24.87    1.37
  -1  16   6   26.18    1.37
  -1  16   5   13.06    0.89
  -1 -16   5   11.03    0.87
   1  16  -5   10.63    1.15
   1 -16  -5   11.62    1.18
   1 -16  -5   11.65    0.83
   1 -16  -5   13.53    1.83
   1  16  -5   10.97    1.32
  -1 -16   5    9.62    1.64
  -1  16   5   12.52    1.56
  -1  16   4    1.25    0.49
  -1 -16   4    1.53    0.51
   1 -16  -4    1.13    1.33
   1  16  -4    1.01    0.96
   1 -16  -4    0.06    0.73
   1  16  -4    0.44    0.68
  -1 -16   4    0.13    1.31
  -1  16   4    1.55    1.08
  -1  16   3    2.58    0.38
  -1 -16   3    1.92    0.39
   1  16  -3    1.60    0.95
   1 -16  -3    5.07    1.45
   1 -16  -3    2.30    0.56
   1  16  -3    2.16    0.59
  -1 -16   3    3.75    1.24
  -1  16   3    2.57    1.17
  -1 -16   2    1.68    1.06
   1  16  -2    0.30    0.95
  -1  16   2    0.47    0.18
  -1 -16   2    0.30    0.21
   1  16  -1    2.20    0.97
  -1 -16   0  204.28    7.88
  -1  16   0  221.55    8.04
   1  16   0  227.23    7.82
   1 -16   1   40.67    2.01
  -1  16  -1   36.93    2.30
  -1 -16  -1   39.60    2.30
   1  16   1   42.22    2.20
  -1 -16  -2  212.53    6.83
  -1  16  -2  213.82    6.83
   1 -16   2  207.88    7.37
   1  16   2  207.38    7.54
  -1 -16  -2  204.94    7.75
   1 -16   2  197.42    6.89
   1  16   2  201.87    6.87
  -1  16  -2  216.24    7.79
  -1 -16  -3   73.20    2.58
  -1  16  -3   68.21    2.55
   1 -16   3   69.02    2.66
   1  16   3   68.60    2.63
   1 -16   3   67.87    3.08
  -1 -16  -3   75.23    3.52
  -1 -16  -4    0.90    0.62
  -1  16  -4    0.35    0.58
  -1 -16  -4    0.09    0.29
  -1 -16  -4    2.08    1.42
   1 -16   4   -0.21    1.13
   1 -16   4    0.63    0.74
   1  16   4    0.33    0.71
   1  16   5   10.64    1.04
   1 -16   5    9.77    1.07
  -1 -16  -5    9.06    1.67
   1  16   5    8.54    1.39
  -1 -16  -5    9.58    0.97
  -1  16  -5    9.28    0.97
   1  16   6    9.66    1.14
   1 -16   6    9.37    1.13
   1  16   6   10.42    1.57
  -1 -16  -6    8.68    1.82
  -1 -16  -6    9.37    1.07
  -1  16  -6   11.19    1.11
   1 -16   7    0.56    1.08
   1  16   7    1.52    1.05
  -1  16  -7    1.31    1.02
  -1 -16  -7    2.86    1.07
  -1 -16  -8    7.39    1.34
  -1  16  -8    6.73    1.36
   1 -16   8    6.33    1.33
   1  16   8    4.79    1.30
  -1  16  -8    4.84    1.64
  -1 -16  -9    4.15    1.38
  -1  16  -9    0.89    1.33
  -1  16  -9    1.81    1.60
   1  17 -10    3.62    1.89
   1  17  -9   11.90    1.74
   1 -17  -9   17.62    1.94
   1  17  -9   13.83    2.14
  -1  17   9   16.15    1.50
  -1 -17   9   15.06    1.52
   1 -17  -8    1.31    1.79
   1  17  -8    0.72    1.26
   1 -17  -8    2.90    1.34
  -1  17   8    1.73    1.45
  -1  17   8    2.51    0.94
  -1 -17   8    1.95    1.05
   1 -17  -7   14.45    1.52
   1  17  -7   15.28    1.54
  -1 -17   7   17.20    1.27
  -1  17   7   17.61    1.23
  -1  17   7   18.48    1.81
  -1  17   6   30.49    1.51
  -1 -17   6   32.16    1.59
   1  17  -6   30.23    1.83
   1 -17  -6   27.84    1.80
   1  17  -6   25.30    1.89
  -1 -17   6   27.17    2.34
  -1  17   6   30.45    2.19
  -1 -17   5  147.43    5.12
  -1  17   5  153.36    5.11
   1 -17  -5  137.58    5.06
  -1 -17   5  157.23    5.99
   1 -17  -5  144.90    6.20
   1  17  -5  145.73    5.62
  -1  17   5  151.73    5.89
   1  17  -5  148.15    5.37
   1 -17  -5  151.61    5.39
  -1 -17   4   34.52    1.46
  -1  17   4   34.43    1.43
   1  17  -4   36.78    1.69
   1 -17  -4   34.13    1.66
  -1 -17   4   36.22    2.26
   1  17  -4   36.74    2.08
   1 -17  -4   30.10    2.49
  -1  17   4   36.70    2.26
   1  17  -3   14.57    1.40
   1 -17  -3   12.42    1.74
   1 -17  -3   15.72    0.92
   1  17  -3   17.82    0.97
  -1 -17   3   16.12    1.67
  -1 -17   3   15.98    0.78
  -1  17   3   16.03    0.75
  -1 -17   2    0.33    1.10
   1  17  -2   -0.63    0.96
   1 -17  -2   -0.62    1.25
   1  17  -1   12.27    1.28
  -1  17   1    8.90    1.41
  -1  17   0  100.00    4.49
   1  17   0  114.97    4.35
  -1 -17   0  105.08    4.46
   1 -17   1    0.77    0.85
   1  17   1   -0.22    0.98
  -1  17  -1   -0.54    1.12
  -1 -17  -1    1.38    1.16
  -1 -17  -2  108.86    3.65
   1 -17   2  113.24    4.28
  -1  17  -2  100.89    4.57
   1  17   2  100.15    4.38
  -1 -17  -2  109.81    4.67
   1  17   3    3.96    0.66
  -1  17  -3    7.25    1.47
  -1 -17  -3    4.72    1.35
   1 -17   3    2.80    0.68
   1 -17   3    6.52    1.29
  -1  17  -3    5.08    0.61
  -1 -17  -3    2.75    0.56
  -1  17  -4    0.41    0.62
  -1 -17  -4    0.71    0.62
  -1 -17  -4    0.49    0.45
  -1 -17  -4   -1.01    1.33
   1 -17   4   -0.87    0.76
   1  17   4   -1.11    0.76
   1 -17   4   -1.10    1.20
  -1 -17  -5   20.57    1.29
  -1  17  -5   19.81    1.27
   1  17   5   20.24    1.30
   1 -17   5   18.30    1.32
  -1 -17  -5   15.84    2.03
   1  17   6   14.38    1.25
  -1  17  -6   12.23    1.20
  -1 -17  -6   14.14    1.20
  -1 -17  -6   14.26    2.08
   1  17   6   14.49    1.65
   1 -17   6   14.76    1.32
  -1 -17  -7    6.69    1.15
  -1  17  -7    7.05    1.20
  -1 -17  -7    7.67    2.02
   1  17   7    6.07    1.47
   1 -17   7    7.11    1.25
   1  17   7    7.47    1.18
   1  17   8    2.67    1.24
   1 -17   8    2.77    1.37
  -1  17  -8    1.00    1.17
  -1 -17  -8    0.11    1.17
  -1 -17  -9   -0.38    1.33
  -1 -18   9    3.31    1.30
  -1  18   9    4.85    1.27
   1  18  -9    2.20    1.56
   1 -18  -9    4.00    1.56
  -1 -18   8    4.38    1.12
  -1  18   8    6.37    1.05
   1 -18  -8    1.36    1.96
   1  18  -8    2.55    1.29
   1 -18  -8    4.63    1.38
   1  18  -7    2.53    1.26
   1 -18  -7    1.92    1.15
   1  18  -7    1.49    1.14
  -1 -18   7    3.66    0.93
  -1  18   7    4.31    0.89
  -1  18   7    3.31    1.39
  -1 -18   6   14.85    1.09
  -1  18   6   13.20    1.03
   1 -18  -6   13.96    1.34
   1  18  -6   13.85    1.31
   1  18  -6   15.06    1.51
   1 -18  -6   14.19    2.17
  -1 -18   6   11.95    1.95
  -1  18   6   11.87    1.70
  -1 -18   5    8.72    0.83
  -1  18   5   11.09    0.83
   1  18  -5    8.93    1.09
   1 -18  -5    8.48    1.04
   1 -18  -5    8.03    0.84
   1  18  -5    6.70    1.27
   1 -18  -5   12.80    1.89
  -1 -18   5    7.21    1.66
  -1  18   5    6.69    1.47
  -1 -18   4   54.65    2.00
  -1  18   4   50.09    1.95
   1  18  -4   54.06    2.21
   1 -18  -4   49.57    2.17
  -1 -18   4   50.82    2.82
  -1  18   4   50.65    2.79
   1  18  -4   51.38    2.65
   1 -18  -4   52.68    3.18
   1  18  -3    2.00    1.00
   1 -18  -3    5.35    1.54
  -1 -18   3    2.75    1.23
  -1 -18   3    3.01    0.42
  -1  18   3    2.79    0.39
  -1 -18   2   22.20    1.69
   1  18  -2   16.66    1.51
   1 -18  -2   18.46    1.95
   1  18  -1    3.06    1.04
  -1  18   1    4.37    1.32
  -1  18   0   31.19    2.15
   1  18   0   30.28    1.94
  -1 -18   0   28.68    2.11
   1 -18   1   13.63    1.34
   1  18   1   14.40    1.39
  -1 -18  -1   13.24    1.63
  -1  18  -1   15.73    1.74
  -1 -18  -2   64.66    2.25
   1 -18   2   63.56    2.91
  -1  18  -2   60.96    3.23
  -1 -18  -2   54.25    3.18
   1  18   2   68.53    3.10
  -1  18  -3  287.60    9.61
  -1 -18  -3  297.13    9.62
   1 -18   3  284.82    9.66
  -1  18  -3  299.20   10.59
   1  18   3  290.33    9.63
   1 -18   3  300.54   10.23
   1  18   3  293.49   10.34
  -1 -18  -3  287.68   10.66
  -1 -18  -4   24.27    1.09
   1  18   4   22.04    1.29
   1 -18   4   18.58    1.33
  -1 -18  -4   23.61    2.15
  -1  18  -4   21.70    2.07
  -1 -18  -4   24.96    1.28
  -1  18  -4   23.91    1.25
   1 -18   4   24.63    1.91
  -1  18  -5   21.57    1.35
  -1 -18  -5   21.46    1.37
  -1 -18  -5   26.34    2.36
   1 -18   5   24.27    1.47
   1  18   5   23.08    1.42
  -1 -18  -6    3.42    1.77
  -1 -18  -6    6.90    1.04
  -1  18  -6    6.75    1.03
   1  18   6    5.06    1.38
   1  18   6    5.40    1.03
   1 -18   6    5.71    1.12
  -1  18  -7   17.56    1.48
   1  18   7   15.10    1.41
   1 -18   7   16.02    1.52
  -1 -18  -7   19.36    1.51
   1  18   8    4.37    1.32
   1 -18   8    3.29    1.35
  -1  18  -8    4.83    1.35
  -1 -18  -8    6.47    1.40
  -1 -19   9   -0.67    1.18
  -1  19   9    1.29    1.17
   1  19  -9    0.39    1.22
   1  19  -9   -0.41    1.49
  -1 -19   8    5.97    1.13
  -1  19   8    8.26    1.19
   1  19  -8    5.77    1.36
   1 -19  -8    7.26    1.55
   1  19  -8    7.14    1.51
   1  19  -7    1.47    1.15
  -1 -19   7    2.43    0.90
  -1  19   7    2.71    0.84
  -1  19   7    2.44    1.52
   1  19  -7    1.78    1.14
   1 -19  -7    1.51    1.25
  -1 -19   6   30.74    1.59
  -1  19   6   32.47    1.56
   1 -19  -6   32.25    1.88
   1  19  -6   30.35    1.86
  -1 -19   6   31.87    2.52
  -1  19   6   31.23    2.24
   1  19  -6   27.62    1.98
   1 -19  -6   30.98    2.58
  -1  19   5  116.62    4.08
  -1 -19   5  115.61    4.11
   1 -19  -5  116.60    4.35
   1  19  -5  127.69    4.41
   1 -19  -5  105.27    4.11
  -1 -19   5  122.45    5.09
   1  19  -5  118.63    4.68
   1 -19  -5  109.69    5.26
  -1  19   5  118.75    4.96
  -1 -19   4   11.31    1.65
  -1 -19   4   11.54    0.77
  -1  19   4   11.02    0.72
   1  19  -4   10.65    1.37
   1 -19  -4   10.94    1.89
   1  19  -4   10.86    0.97
   1 -19  -4   10.72    0.94
  -1 -19   3    3.52    1.30
  -1 -19   3    2.60    0.38
  -1  19   3    3.50    0.36
   1  19  -3    2.10    1.08
   1  19  -2    6.98    1.27
  -1 -19   2    3.05    1.32
  -1  19   1   79.88    3.86
   1  19  -1   86.59    3.68
   1  19   0    0.36    1.11
  -1 -19   0   -0.88    1.34
  -1  19   0    0.15    1.15
  -1  19  -1    6.33    1.42
  -1 -19  -1    9.29    1.65
   1  19   1    7.52    1.29
   1 -19   1    6.42    1.18
  -1 -19  -2   28.11    1.06
  -1  19  -2   26.08    1.00
   1 -19   2   30.25    1.91
  -1 -19  -2   28.01    2.25
  -1  19  -2   28.60    2.18
   1  19   2   24.78    1.91
  -1 -19  -3   28.39    1.27
  -1  19  -3   29.84    1.28
   1  19   3   26.19    1.26
   1 -19   3   24.85    1.32
   1 -19   3   25.37    1.92
  -1 -19  -3   29.33    2.36
  -1  19  -3   30.27    2.25
   1  19   3   27.53    2.01
  -1 -19  -4   20.32    1.04
  -1 -19  -4   18.94    2.08
   1  19   4   20.58    1.20
   1 -19   4   16.74    1.20
  -1  19  -4   19.33    1.96
   1 -19   4   21.63    1.82
  -1  19  -4   17.90    1.11
  -1 -19  -4   17.73    1.13
   1 -19   5    1.74    0.91
   1  19   5    1.80    0.85
  -1 -19  -5    1.77    1.67
  -1 -19  -5    0.80    0.78
  -1  19  -5    2.14    0.78
  -1 -19  -6    1.47    1.71
  -1 -19  -6   -0.08    0.91
  -1  19  -6    0.49    0.88
   1  19   6    1.89    1.33
   1 -19   6   -0.08    0.97
   1  19   6   -0.39    0.97
   1 -19   7   25.81    1.83
   1  19   7   23.43    1.68
  -1 -19  -7   25.33    1.73
  -1  19  -7   24.48    1.71
  -1  19  -8    1.02    1.25
  -1 -19  -8    1.81    1.22
   1  19   8    0.30    1.20
   1 -19   8   -2.01    1.33
   1  20  -9   -0.81    1.55
  -1  20   9    0.27    1.15
   1  20  -8    1.51    1.27
   1  20  -8   -0.36    1.35
   1 -20  -8    0.49    1.42
  -1 -20   8    1.49    1.09
  -1  20   8    1.73    1.02
   1  20  -7    9.63    1.44
   1 -20  -7   10.21    1.45
   1  20  -7    9.18    1.37
  -1  20   7   11.56    1.10
  -1 -20   7   12.76    1.17
  -1  20   6   30.76    1.49
  -1 -20   6   30.38    1.51
   1  20  -6   28.02    1.73
   1 -20  -6   29.66    1.81
   1 -20  -6   28.70    2.73
  -1 -20   6   28.58    2.42
   1  20  -6   23.16    1.90
  -1  20   6   26.91    2.19
   1 -20  -5  176.34    6.38
   1  20  -5  184.38    6.42
   1 -20  -5  172.61    6.23
  -1 -20   5  192.84    7.17
  -1  20   5  186.75    7.09
   1 -20  -5  189.04    7.54
   1  20  -5  181.11    6.86
  -1  20   5  184.56    6.15
  -1 -20   5  180.05    6.17
   1  20  -4   23.06    1.29
   1 -20  -4   26.06    1.32
  -1 -20   4   26.90    2.23
   1  20  -4   26.18    1.90
  -1 -20   4   25.10    1.14
   1 -20  -4   25.03    2.40
  -1  20   4   24.61    1.11
  -1 -20   3    2.04    1.33
   1  20  -3    1.83    1.16
   1 -20  -3    0.95    1.49
  -1 -20   2    7.70    1.45
   1  20  -2    5.02    1.21
  -1  20   2    8.49    1.51
  -1  20   1    0.62    1.31
   1  20  -1   -0.62    1.08
  -1  20   0   29.97    2.24
   1  20   0   34.28    2.12
   1 -20   1    1.04    1.11
   1  20   1    1.52    1.19
  -1 -20  -1    3.27    1.43
  -1  20  -1    1.88    1.38
   1 -20   2    8.71    1.36
   1  20   2    6.48    1.32
  -1 -20  -2    7.75    1.58
  -1  20  -2    8.54    1.46
  -1  20  -3   12.15    0.78
  -1 -20  -3   11.08    0.78
  -1 -20  -3    9.51    1.77
  -1  20  -3    9.59    1.66
   1 -20   3    9.08    1.46
   1  20   3    7.30    1.41
  -1  20  -4   13.05    1.02
  -1 -20  -4   15.00    1.05
  -1 -20  -4   19.71    1.04
   1  20   4   15.07    1.04
  -1 -20  -4   17.48    2.09
   1 -20   4   12.48    1.08
  -1  20  -4   18.92    2.01
   1 -20   4   14.35    1.63
   1  20   4   15.68    1.76
  -1 -20  -5   -0.41    1.72
  -1  20  -5    0.85    1.42
   1 -20   5    0.48    0.82
   1  20   5    1.58    0.85
  -1  20  -5    1.35    0.78
  -1 -20  -5    0.75    0.84
  -1 -20  -6   13.45    2.25
   1  20   6   15.15    1.28
   1 -20   6   16.58    1.44
  -1  20  -6   18.45    1.40
  -1 -20  -6   16.45    1.38
   1 -20   7   25.85    1.83
   1  20   7   26.75    1.75
  -1 -20  -7   24.22    1.78
  -1  20  -7   27.31    1.79
  -1  20  -8    6.40    1.42
   1  20   8    6.80    1.36
   1  21  -9   12.66    1.75
  -1  21   9   12.70    1.47
   1  21  -8    2.65    1.27
   1  21  -8    4.88    1.40
  -1  21   8    4.53    1.08
   1  21  -7    2.50    1.20
   1 -21  -7    2.18    1.25
   1  21  -7    3.10    1.19
  -1 -21   7    3.77    0.95
  -1  21   7    3.77    0.93
  -1  21   6    2.58    0.78
  -1 -21   6    3.42    0.84
   1 -21  -6    2.68    1.02
   1  21  -6    2.09    0.98
   1  21  -6    1.61    1.18
   1 -21  -6    1.36    1.96
  -1 -21   6    3.94    1.76
  -1  21   6    0.83    1.36
  -1  21   5    4.41    0.68
  -1 -21   5    4.68    0.73
   1  21  -5    4.40    0.90
   1 -21  -5    4.45    0.92
   1 -21  -5    4.77    0.84
   1  21  -5    4.16    1.30
   1 -21  -5    4.52    1.95
  -1  21   5    6.36    1.63
  -1 -21   5    4.08    1.67
   1 -21  -4  107.14    5.10
  -1 -21   4  104.91    3.69
  -1  21   4  106.68    3.66
   1  21  -4  117.87    4.58
  -1 -21   4  123.49    4.89
   1 -21  -3   15.33    2.02
   1  21  -3   12.38    1.55
  -1 -21   3   12.27    1.64
   1  21  -2    6.16    1.31
  -1  21   2    2.89    1.31
  -1 -21   2    6.96    1.42
   1  21  -1    0.13    1.17
  -1  21   1    1.29    1.45
  -1  21   0  117.69    5.12
   1  21   0  118.53    4.87
  -1 -21  -1    1.37    1.46
  -1  21  -1    1.46    1.33
   1  21   1    2.38    1.20
   1 -21   1    0.77    1.08
  -1  21  -2    2.98    1.47
  -1 -21  -2    3.77    1.58
   1 -21   2    1.96    1.34
   1  21   2    2.61    1.31
  -1  21  -3    0.66    1.39
  -1 -21  -3    1.12    1.55
  -1 -21  -3    0.52    0.54
   1 -21   3    0.49    1.24
   1  21   3    0.14    1.24
   1 -21   4    0.32    0.72
   1  21   4    0.05    0.66
  -1 -21  -4    4.44    1.76
  -1  21  -4    1.68    1.51
  -1 -21  -4    1.27    0.74
  -1  21  -4    0.21    0.65
   1 -21   4    1.90    1.38
   1  21   4   -1.66    1.30
   1 -21   5    1.58    1.34
  -1 -21  -5    2.25    0.84
  -1  21  -5    1.43    0.81
  -1 -21  -5    3.38    1.82
   1 -21   5    2.93    0.92
   1  21   5    3.00    0.85
  -1  21  -5   -0.52    1.61
  -1  21  -6    0.25    0.93
  -1 -21  -6   -0.25    0.97
   1  21   6    0.77    0.91
  -1  21  -6   -0.88    1.65
   1 -21   6    0.81    1.02
  -1  21  -7    6.01    1.22
   1  21   7    5.54    1.23
  -1  21  -8   -0.46    1.25
   1  21   8   -1.92    1.33
   1  22  -8   -0.35    1.20
  -1  22   8    0.77    1.02
   1  22  -8    2.12    1.29
   1  22  -7    0.10    1.10
  -1  22   7   -0.06    0.86
   1  22  -7    0.13    1.19
   1 -22  -6    5.90    1.14
   1  22  -6    4.42    1.04
   1  22  -6    5.28    1.37
   1 -22  -6    5.13    2.02
  -1 -22   6    6.71    1.90
  -1 -22   6    4.72    0.93
  -1  22   6    5.12    0.83
   1  22  -5    8.12    0.95
   1 -22  -5    6.39    0.94
   1 -22  -5    9.04    1.01
  -1 -22   5    6.28    1.81
  -1  22   5    7.93    0.75
  -1 -22   5    7.29    0.79
   1  22  -5   10.24    1.44
   1 -22  -5    4.94    2.03
  -1 -22   4   89.23    3.03
  -1  22   4   84.12    2.96
   1 -22  -4  100.54    4.69
   1  22  -4  104.00    4.08
  -1 -22   4  106.34    4.35
   1 -22  -3   42.47    3.05
   1  22  -3   41.05    2.48
  -1  22   3   44.70    2.77
  -1 -22   3   42.88    2.72
  -1  22   2   25.31    2.19
   1  22  -2   26.72    2.01
  -1 -22   2   22.57    2.03
   1  22  -1    9.63    1.47
  -1  22   1   11.55    1.72
  -1 -22   1   13.01    1.65
  -1  22   0   19.11    2.06
   1  22   0   15.66    1.66
  -1 -22  -1    7.94    1.71
  -1  22  -1    8.43    1.63
   1  22   1   11.55    1.62
   1 -22   1    8.85    1.40
  -1  22  -2   13.56    1.85
  -1 -22  -2   10.04    1.90
   1 -22   2   10.71    1.48
   1  22   2    8.88    1.48
  -1 -22  -3    4.55    1.80
  -1  22  -3    5.53    1.60
  -1 -22  -3    2.52    0.45
   1 -22   3    3.80    1.42
   1  22   3    5.35    1.40
  -1 -22  -4   -0.82    1.60
   1 -22   4    0.74    0.72
  -1  22  -4    0.52    1.55
  -1 -22  -4   -0.20    0.70
  -1  22  -4   -0.14    0.68
   1 -22   4    0.13    1.34
   1  22   4   -0.47    1.34
   1 -22   5    1.51    0.91
   1  22   5    1.81    0.80
  -1 -22  -5    1.10    1.82
  -1  22  -5    2.10    1.68
  -1  22  -5    1.27    0.84
  -1 -22  -5    2.90    0.90
   1 -22   5    1.08    1.44
   1  22   5    0.98    1.47
  -1  22  -6    2.23    0.96
   1  22   6    3.47    1.02
  -1  22  -6    2.85    1.62
  -1  22  -7   -0.30    1.09
   1  22   7    0.62    1.08
  -1  22  -7   -1.99    1.76
  -1  22  -8    3.50    1.79
   1  23  -7    0.58    1.17
  -1  23   7    1.66    0.91
   1  23  -7    0.78    1.19
   1  23  -6    7.02    1.10
   1  23  -6    8.40    1.44
  -1 -23   6    7.70    2.00
  -1  23   6    6.62    0.88
  -1 -23   5   11.04    2.00
   1 -23  -5   14.83    1.16
  -1  23   5   11.57    0.82
   1  23  -5   10.25    1.58
   1 -23  -5   13.31    2.42
   1  23  -4   57.07    2.87
  -1 -23   4   52.90    3.12
   1  23  -3   42.29    2.54
  -1  23   3   40.43    2.72
  -1 -23   3   43.50    2.77
   1  23  -2   13.92    1.63
  -1  23   2   13.95    1.94
  -1 -23   2   15.85    1.87
  -1 -23   1   38.31    2.43
  -1  23   1   34.59    2.62
   1  23  -1   40.05    2.43
  -1  23   0    4.80    1.70
   1  23   0    6.20    1.42
   1 -23   1   14.75    1.64
   1  23   1   11.88    1.62
  -1 -23  -1   14.25    2.04
   1 -23   2    4.13    1.46
   1  23   2    4.75    1.46
  -1  23  -2    2.27    1.59
  -1 -23  -2    5.15    1.75
   1 -23   3   18.58    1.90
   1  23   3   21.32    2.00
  -1  23  -3   19.50    2.16
  -1 -23  -3   18.44    2.17
   1 -23   4    1.08    1.44
   1  23   4    3.57    1.53
  -1  23  -4   -0.52    1.60
  -1 -23  -4    3.62    1.88
   1 -23   5   12.00    1.77
  -1  23  -5    9.63    1.01
   1  23   5   10.52    1.01
  -1  23  -5    9.93    1.86
  -1  23  -6    3.83    1.07
   1  23   6    5.63    1.09
  -1  23  -6    6.31    1.79
  -1  23  -7   19.72    2.22
   1  24  -7    2.74    1.22
  -1 -24   6    0.17    1.80
   1  24  -6    0.57    0.92
   1  24  -6    1.20    1.29
  -1  24   6   -0.18    0.77
  -1 -24   5   22.95    2.48
   1  24  -5   24.40    1.93
  -1  24   5   19.15    0.91
  -1 -24   4    7.71    1.87
  -1  24   4   10.08    1.95
   1  24  -4   13.01    1.63
   1 -24  -4   11.45    2.33
  -1 -24   3   41.92    2.80
   1  24  -3   47.28    2.69
  -1  24   3   43.14    2.85
  -1 -24   2   -0.31    1.60
  -1  24   2    1.41    1.55
   1  24  -2    0.86    1.30
  -1 -24   1   10.65    1.74
  -1  24   1   10.58    1.87
  -1  24   0    5.15    1.69
   1  24   0    6.99    1.45
   1 -24   1    1.52    1.31
   1  24   1   -0.89    1.31
  -1  24  -1    0.18    1.57
   1 -24   2    5.98    1.50
   1  24   2    7.68    1.59
  -1 -24  -2    3.71    1.82
  -1  24  -2    4.31    1.69
   1 -24   3    3.54    1.46
   1  24   3    4.77    1.51
  -1  24  -3    3.60    1.68
  -1 -24  -3    2.14    1.97
   1 -24   4    8.30    1.68
  -1  24  -4    7.55    0.60
  -1 -24  -4    6.48    2.08
  -1  24  -4    9.45    1.83
   1 -24   5    0.14    1.56
  -1  24  -5    0.86    0.79
  -1  24  -5   -0.18    1.63
  -1  24  -6    0.91    1.67
  -1  24  -7    6.58    1.92
   1  25  -6    3.91    1.42
   1  25  -5    3.99    1.41
  -1 -25   5    7.60    2.01
   1  25  -4   51.13    2.93
  -1 -25   4   57.52    3.33
   1  25  -3   12.80    1.73
  -1  25   3    9.02    1.94
  -1 -25   3   11.79    1.95
  -1  25   2    1.27    1.61
   1  25  -2    2.93    1.38
  -1 -25   2    3.32    1.66
   1  25  -1    2.38    1.43
  -1  25   1    2.94    1.61
  -1 -25   1    2.11    1.60
   1  25   0    4.36    1.47
  -1  25   0    5.50    1.63
   1  25   1    0.62    1.48
  -1  25  -1   -2.19    1.74
   1 -25   1   -0.40    1.40
  -1 -25  -2    0.21    1.81
  -1  25  -2    2.03    1.68
   1  25   2   -0.16    1.53
   1 -25   2   -1.34    1.43
  -1  25  -3    1.47    1.63
  -1 -25  -3    0.22    1.86
   1  25   3    0.49    1.43
   1 -25   3    2.11    1.52
  -1  25  -4   -1.30    1.79
   1 -25   4   -0.43    1.55
  -1  25  -5   -0.36    1.63
   1 -25   5    2.87    1.61
  -1  25  -6    8.95    1.94
   1  26  -6   -0.27    1.34
   1  26  -5   10.61    1.70
   1  26  -4   59.87    3.23
  -1 -26   4   62.58    3.59
   1  26  -3   -0.15    1.45
  -1 -26   3    1.50    1.74
   1  26  -2    2.24    1.42
  -1  26   2    3.54    1.58
  -1 -26   2    4.62    1.80
  -1  26   1    2.05    1.63
   1  26  -1    4.89    1.60
  -1 -26   1    4.25    1.78
   1  26   0    2.48    1.56
  -1  26   0   -1.89    1.83
   1 -26   0   -0.14    1.45
  -1  26  -1    0.75    1.70
   1  26   1   -1.75    1.62
   1 -26   1    1.81    1.58
  -1 -26  -2    1.34    2.11
  -1  26  -2    0.19    1.69
   1  26   2   -0.82    1.58
   1 -26   2   -0.83    1.53
  -1 -26  -3   37.56    3.19
  -1  26  -3   44.22    3.01
   1 -26   3   40.11    2.71
  -1  26  -4    3.00    1.79
   1 -26   4    1.01    1.58
  -1  26  -5   -0.19    1.75
   1 -26   5   -0.88    1.61
   1  27  -5   23.06    2.08
   1  27  -4   34.95    2.44
   1  27  -3   32.53    2.40
   1  27  -2    7.34    1.67
  -1  27   1    1.33    1.71
   1  27  -1    1.09    1.45
  -1  27   0    1.94    1.76
   1  27   0    3.17    1.54
   1 -27   0    2.83    1.54
  -1  27  -1   -0.77    1.86
   1  27   1   -0.65    1.57
   1 -27   1   -0.58    1.57
  -1  27  -2   24.39    2.48
   1 -27   2   25.29    2.18
  -1  27  -3   -0.76    1.84
   1 -27   3    2.08    1.58
  -1  27  -4    4.18    1.81
   1 -27   4    5.04    1.70
   1  28  -5    1.59    1.41
   1  28  -4   43.92    2.79
   1  28  -3   52.65    3.05
   1  28  -2    4.85    1.62
   1  28  -1   19.30    2.09
   1  28   0   -0.16    1.57
   1 -28   0    0.59    1.60
   1 -28   1    4.97    1.74
   1 -28   2    1.04    1.63
   1 -28   3    7.42    1.86
   1  29  -4    4.05    1.52
   1  29  -3   20.99    2.15
   1  29  -2    0.16    1.55
   1  29  -1    0.49    1.67
   1 -29   1    0.78    1.79
   1 -29   2   -0.76    1.69
   1 -29   3    1.69    1.69
   2   0 -12    0.88    1.41
  -2   0  11   -0.11    1.14
   2   0 -11    0.66    1.96
   2   0 -11   -0.53    1.29
  -2   0  10    2.34    1.07
  -2   0  10    1.23    1.06
   2   0 -10    0.90    1.40
   2   0 -10    2.21    1.85
   2   0 -10    0.35    1.14
  -2   0   9   -0.69    1.02
  -2   0   9    0.77    0.98
   2   0  -9   -0.39    1.12
   2   0  -9   -0.72    1.63
   2   0  -9    0.10    1.01
  -2   0   8    6.53    1.07
   2   0  -8    5.13    1.22
  -2   0   8    4.90    1.01
   2   0  -8    5.62    1.00
  -2   0   7   -0.24    0.79
   2   0  -7    0.10    0.92
   2   0  -7   -0.23    0.72
   2   0  -6    0.34    0.82
   2   0  -6    0.25    0.60
  -2   0   5    1.09    0.69
   2   0  -5    1.09    0.79
   2   0  -5    0.50    0.59
  -2   0   4  445.39   14.36
   2   0  -4  439.52   14.48
  -2   0   4  435.65   14.42
  -2   0   4  435.31   14.22
   2   0  -4  437.81   14.29
   2   0  -3    0.16    0.73
  -2   0   3   -0.18    0.60
   2   0  -3    0.12    0.45
   2   0  -3    0.24    0.70
  -2   0   3    0.17    0.36
   2   0  -2  375.41   12.10
  -2   0   2  371.04   12.06
  -2   0   2  354.23   11.89
   2   0  -2  383.85   12.07
  -2   0   2  365.10   12.06
  -2   0   1    0.13    0.51
   2   0  -1    0.72    0.49
  -2   0   1   -0.55    0.65
   2   0   0 1113.20   35.57
  -2   0   0 1101.81   35.53
  -2   0  -1   -0.24    0.48
   2   0   1   -0.12    0.43
  -2   0  -2  803.31   26.36
   2   0   2  833.85   26.41
  -2   0  -3    0.84    0.54
   2   0   3    0.43    0.61
  -2   0  -4    1.16    0.60
   2   0   4    1.81    0.72
   2   0   5    0.30    0.76
  -2   0  -5   -1.11    0.78
  -2   0  -6 1199.52   39.49
   2   0   6 1222.56   39.34
   2   0   7    0.60    1.07
  -2   0  -7    1.69    1.12
   2   0   8   31.23    2.06
  -2   0  -8   32.21    2.23
  -2   0  -9    2.73    1.47
   2  -1 -12   -0.61    1.51
   2   1 -12   -0.28    1.45
   2   1 -11   13.18    2.36
   2  -1 -11   11.91    2.33
   2   1 -11   15.49    1.73
   2  -1 -11   13.82    1.71
  -2  -1  11   14.74    1.57
  -2   1  11   17.20    1.55
   2   1 -10   75.61    3.74
  -2   1  10   81.54    3.39
  -2  -1  10   81.44    3.40
   2  -1 -10   74.47    3.70
   2   1 -10   75.05    4.17
   2  -1 -10   73.99    4.18
   2  -1 -10   78.49    3.53
   2   1 -10   71.31    3.40
  -2  -1  10   78.08    3.41
  -2   1  10   74.65    3.30
   2  -1  -9   71.12    3.28
   2   1  -9   66.51    3.27
  -2   1   9   68.82    3.02
  -2  -1   9   72.12    3.03
  -2  -1   9   67.46    3.08
  -2   1   9   67.53    2.98
   2   1  -9   66.53    3.75
   2  -1  -9   66.65    3.11
   2   1  -9   63.47    3.00
  -2   1   8    9.98    1.18
  -2  -1   8    8.88    1.09
  -2   1   8   11.66    1.15
   2  -1  -8    9.32    1.33
   2   1  -8   11.34    1.36
   2   1  -8    9.23    1.72
   2   1  -8   11.36    1.15
   2  -1  -8    9.40    1.14
   2   1  -7   69.50    3.06
   2  -1  -7   68.11    3.05
   2   1  -7   71.85    3.41
   2   1  -7   67.47    2.78
   2  -1  -7   65.17    2.87
  -2   1   7   71.87    2.88
   2  -1  -6   68.46    2.93
   2   1  -6   75.99    2.99
  -2   1   6   65.84    2.80
   2   1  -6   70.19    3.20
   2   1  -6   68.31    2.70
   2  -1  -6   71.10    2.84
  -2   1   5  357.98   11.89
   2   1  -5  366.28   12.01
   2  -1  -5  363.91   12.01
   2   1  -5  359.98   12.21
  -2   1   5  350.06   11.78
   2  -1  -5  361.56   11.86
   2   1  -5  350.87   11.75
  -2   1   4   77.43    2.73
  -2  -1   4   74.48    2.72
  -2   1   4   71.82    2.77
   2   1  -4   68.22    2.98
  -2   1   4   68.68    2.63
   2  -1  -4   70.09    2.70
   2   1  -4   72.06    2.58
   2  -1  -4   70.23    2.85
   2   1  -4   75.29    2.87
  -2  -1   3   15.45    0.93
  -2   1   3   14.64    0.91
   2  -1  -3   13.60    1.03
   2   1  -3   11.81    1.01
  -2  -1   3   13.72    0.63
   2   1  -3   14.24    1.11
   2  -1  -3   13.44    0.86
  -2   1   3   15.29    0.80
   2   1  -3   14.44    0.70
   2   1  -2 3918.16  122.13
  -2   1   2 3699.58  122.10
   2  -1  -2 3870.50  122.12
  -2  -1   2 3897.93  122.10
   2  -1  -2 3860.95  122.11
  -2  -1   2 3833.79  122.10
  -2  -1   2 3878.45  121.88
  -2   1   2 3892.71  122.01
   2   1  -2 3412.20  122.09
  -2  -1   2 3891.23  122.12
  -2   1   1   51.26    1.90
  -2  -1   1   49.48    1.97
  -2   1   1   53.73    2.04
  -2  -1   1   54.37    2.06
   2   1  -1   52.71    2.05
   2  -1  -1   52.91    2.04
  -2  -1   0   87.75    3.25
  -2   1   0   92.33    3.26
   2  -1   0   95.46    3.30
   2   1   0   91.31    3.27
  -2  -1   0   95.72    3.25
   2  -1   1   55.35    2.17
  -2   1  -1   59.87    2.13
   2   1   1   51.72    2.19
  -2  -1  -1   58.20    2.13
  -2   1  -2  230.65    7.74
  -2  -1  -2  233.22    7.74
   2  -1   2  236.60    7.81
   2   1   2  231.34    7.80
  -2   1  -3   48.42    1.94
  -2  -1  -3   49.35    1.95
   2  -1   3   46.02    2.01
   2   1   3   48.18    2.03
  -2   1  -4    6.84    0.74
  -2  -1  -4    7.19    0.75
   2  -1   4    7.93    0.87
   2   1   4    6.48    0.88
  -2   1  -5  147.45    5.27
  -2  -1  -5  145.46    5.26
   2   1   5  146.35    5.30
   2  -1   5  143.37    5.28
   2  -1   6    6.11    1.11
   2   1   6    3.77    1.07
  -2  -1  -6    4.69    1.16
  -2   1  -6    3.38    1.09
   2  -1   7  118.98    4.73
   2   1   7  120.17    4.73
  -2   1  -7  117.30    4.86
  -2  -1  -7  125.64    4.93
   2  -1   8   50.75    2.63
   2   1   8   49.52    2.63
  -2   1  -8   52.16    2.83
  -2  -1  -8   50.68    2.83
  -2  -1  -9    1.07    1.45
  -2   1  -9    0.60    1.40
  -2   1 -10    1.52    1.90
   2  -2 -12   -0.63    1.56
   2   2 -12   -0.40    1.36
  -2   2  11    6.54    1.15
  -2  -2  11    4.86    1.34
   2   2 -11    7.65    2.18
   2  -2 -11    5.55    1.94
   2   2 -11    3.50    1.29
   2  -2 -11    6.97    1.58
  -2  -2  10    9.33    1.26
  -2   2  10   10.21    1.28
  -2  -2  10   11.48    1.42
   2  -2 -10    9.50    1.64
   2   2 -10    8.62    2.01
   2  -2 -10    6.35    1.39
   2   2 -10   11.35    1.34
   2  -2  -9   53.01    2.83
  -2  -2   9   55.14    2.58
  -2   2   9   53.74    2.51
   2   2  -9   54.84    3.29
   2  -2  -9   51.02    2.67
   2   2  -9   52.88    2.53
  -2  -2   8   -0.82    0.92
  -2   2   8    0.57    0.81
   2  -2  -8    0.45    1.10
   2   2  -8    1.27    1.40
   2  -2  -8    1.82    1.01
   2   2  -8    1.34    0.78
   2   2  -7   60.38    2.88
   2  -2  -7   66.03    2.89
   2   2  -7   67.09    3.21
   2   2  -7   63.52    2.61
   2  -2  -7   62.72    2.79
  -2   2   7   63.36    2.67
   2  -2  -6   43.87    2.11
   2   2  -6   43.01    2.13
  -2   2   6   43.56    1.99
  -2   2   6   44.03    1.92
   2   2  -6   41.61    2.38
   2   2  -6   45.52    1.86
   2  -2  -6   41.43    2.01
  -2   2   5  122.95    4.42
   2  -2  -5  123.21    4.54
   2   2  -5  117.89    4.54
  -2   2   5  125.80    4.38
   2   2  -5  122.11    4.77
   2   2  -5  122.34    4.27
   2  -2  -5  127.13    4.48
  -2   2   4   95.47    3.58
  -2  -2   4  102.28    3.59
  -2   2   4  104.61    3.65
   2   2  -4   97.00    3.72
   2  -2  -4  103.28    3.74
   2   2  -4   96.45    3.88
  -2   2   4   96.33    3.58
   2  -2  -4   97.70    3.65
   2   2  -4  103.32    3.42
  -2  -2   3  649.18   20.16
  -2   2   3  581.93   20.13
   2   2  -3  607.11   20.22
   2  -2  -3  653.81   20.23
  -2  -2   3  644.70   20.31
   2   2  -3  622.48   20.31
  -2   2   3  648.68   20.10
   2  -2  -3  563.26   20.10
   2  -2  -3  633.27   20.15
   2  -2  -2 3675.08  123.18
  -2  -2   2 3954.92  123.19
  -2   2   2 3604.70  123.16
   2   2  -2 3844.46  123.21
  -2  -2   2 3900.55  123.20
   2  -2  -2 4062.45  123.20
  -2   2   2 3834.13  123.15
  -2  -2   2 3966.29  123.22
   2   2  -2 3929.03  123.23
  -2  -2   1 2405.56   74.79
   2  -2  -1 2323.20   74.77
   2   2  -1 2331.32   74.78
  -2  -2   1 2300.59   74.74
  -2  -2   0  121.72    4.14
   2  -2   0  122.82    4.15
   2   2   0  112.22    4.12
  -2  -2   0  121.38    4.09
  -2   2   0  118.98    4.10
  -2   2  -1   86.45    2.96
  -2  -2  -1   83.96    2.95
   2   2   1   79.39    2.97
   2  -2   1   81.48    3.00
  -2   2  -2   53.82    2.03
  -2  -2  -2   58.43    2.06
   2  -2   2   53.64    2.11
  -2  -2  -3   94.34    3.44
  -2   2  -3   86.82    3.20
  -2  -2  -3   94.35    3.25
   2   2   3   79.61    3.26
   2  -2   3   86.79    3.28
  -2   2  -4    5.92    0.75
  -2  -2  -4    6.12    0.72
   2  -2   4    7.00    0.84
  -2   2  -5   -0.51    0.75
   2  -2   5    0.91    0.77
  -2  -2  -5    0.52    0.72
   2  -2   6   37.72    1.98
  -2  -2  -6   33.53    2.06
   2  -2   7  379.99   13.09
  -2  -2  -7  393.57   13.34
  -2   2  -7  380.68   13.22
   2  -2   8   90.69    3.82
  -2  -2  -8   85.18    3.96
  -2   2  -8   88.79    3.98
  -2   2  -9   24.50    2.04
  -2  -2  -9   23.51    2.23
  -2   2  -9   25.50    2.36
  -2   2 -10    2.07    1.84
   2   3 -12    5.13    1.37
   2  -3 -12    7.05    1.79
  -2   3  11    3.35    1.08
  -2  -3  11    5.16    1.44
   2   3 -11    4.78    2.04
   2  -3 -11    4.10    1.52
   2   3 -11    5.70    1.29
  -2  -3  10    4.02    1.11
  -2   3  10    3.03    1.02
   2  -3 -10    1.78    1.36
   2   3 -10    4.98    1.88
   2   3 -10    3.66    1.06
   2  -3 -10    0.68    1.30
  -2  -3   9    9.34    1.18
  -2   3   9   11.54    1.15
   2  -3  -9   13.44    1.56
   2   3  -9    9.56    1.84
   2  -3  -9   11.10    1.52
   2   3  -9   10.04    1.16
  -2  -3   8    0.82    0.91
  -2   3   8    2.36    0.86
   2  -3  -8    2.50    1.06
   2   3  -8    2.40    1.50
   2  -3  -8    2.16    1.03
   2   3  -8    1.80    0.80
  -2   3   7   11.40    1.04
   2  -3  -7   11.09    1.22
   2   3  -7   11.85    1.56
   2   3  -7   10.86    0.96
   2  -3  -7   10.38    1.13
   2  -3  -6   13.22    1.19
  -2   3   6   14.03    1.07
   2   3  -6   13.58    1.54
  -2   3   6   15.65    1.07
   2  -3  -6   13.67    1.17
   2   3  -6   13.38    0.90
  -2   3   5   22.76    1.26
   2  -3  -5   21.80    1.36
  -2   3   5   21.49    1.24
   2   3  -5   22.03    1.60
   2  -3  -5   22.26    1.35
   2   3  -5   22.42    1.05
  -2  -3   4  603.83   18.96
  -2   3   4  600.03   18.99
   2  -3  -4  581.55   19.09
   2   3  -4  580.34   19.26
  -2   3   4  571.21   18.98
   2   3  -4  581.16   18.74
   2  -3  -4  559.03   19.05
  -2  -3   3  145.56    5.03
   2  -3  -3  149.70    5.11
  -2  -3   3  153.82    5.24
   2   3  -3  150.79    5.24
  -2   3   3  141.24    5.04
  -2   3   3  136.48    5.02
   2  -3  -3  147.74    5.05
  -2  -3   2  153.07    5.40
   2  -3  -2  157.23    5.44
   2  -3  -2  162.86    5.43
  -2   3   2  154.14    5.45
   2   3  -2  160.57    5.50
  -2  -3   2  163.73    5.50
  -2  -3   1   58.89    2.03
  -2  -3   1   59.53    2.25
  -2  -3   1   59.19    2.25
  -2  -3   0   71.76    2.62
  -2  -3   0   70.31    2.55
  -2  -3  -1   36.40    1.56
   2   3   1   36.09    1.48
   2  -3   1   34.23    1.53
  -2  -3  -1   37.49    1.48
   2   3   2   68.21    2.37
   2  -3   2   61.73    2.47
  -2  -3  -2   65.94    2.59
  -2  -3  -2   62.98    2.41
   2   3   3   89.37    3.11
  -2  -3  -3   87.66    3.42
  -2  -3  -3   90.06    3.24
   2  -3   3   85.23    3.29
  -2  -3  -4    6.48    0.74
   2  -3   4    6.29    0.82
  -2  -3  -4    6.38    0.97
  -2  -3  -5   44.03    2.02
   2  -3   5   42.44    2.06
   2  -3   6   52.47    2.46
  -2  -3  -6   51.14    2.66
   2  -3   7   61.56    2.90
  -2  -3  -7   65.04    3.17
  -2   3  -7   61.10    3.00
   2  -3   8  114.73    4.57
  -2   3  -8  115.73    4.73
  -2   3  -8  105.49    4.82
  -2  -3  -8  110.53    4.76
  -2   3  -9    0.68    1.71
  -2  -3  -9    0.96    1.48
  -2   3  -9    0.43    1.37
  -2   3 -10   -1.68    1.81
   2   4 -12    0.74    1.26
   2  -4 -12    0.68    1.67
  -2  -4  12    1.89    1.41
   2   4 -11    9.94    2.23
   2   4 -11    9.66    1.36
   2  -4 -11   11.16    1.87
  -2   4  11    8.86    1.11
  -2  -4  10   83.11    3.71
  -2   4  10   88.80    3.73
   2  -4 -10   88.34    4.13
   2   4 -10   97.29    4.61
   2  -4 -10   84.76    4.03
   2   4 -10   90.66    3.67
  -2   4  10   88.70    3.47
  -2  -4   9   54.94    2.58
   2  -4  -9   53.35    2.84
  -2   4   9   56.67    2.45
   2   4  -9   54.05    3.31
   2   4  -9   55.73    2.52
   2  -4  -9   51.65    2.84
  -2  -4   8   -0.45    0.91
  -2   4   8   -0.28    0.76
   2  -4  -8   -0.11    1.03
   2   4  -8    1.12    1.54
   2   4  -8   -0.07    0.73
   2  -4  -8    0.35    1.06
   2  -4  -7   37.73    2.05
  -2   4   7   39.80    1.93
   2   4  -7   39.72    2.43
   2  -4  -7   37.95    2.09
   2   4  -7   36.34    1.69
  -2   4   7   34.51    1.76
   2  -4  -6   46.71    2.13
  -2   4   6   44.93    1.92
   2   4  -6   43.49    2.42
   2   4  -6   40.50    1.76
  -2   4   6   41.62    2.00
   2  -4  -6   45.75    2.16
  -2   4   5    4.75    0.73
   2  -4  -5    6.35    0.88
   2   4  -5    5.62    1.12
   2  -4  -5    5.59    0.94
   2   4  -5    5.32    0.53
  -2   4   5    6.08    0.77
  -2  -4   4  571.08   18.23
  -2   4   4  572.64   18.25
   2  -4  -4  550.08   18.22
   2  -4  -4  558.04   18.36
   2   4  -4  568.64   18.57
   2   4  -4  560.22   17.99
   2  -4  -4  540.27   18.40
  -2   4   4  559.04   18.31
  -2  -4   3  477.43   15.21
   2  -4  -3  451.36   15.29
   2   4  -3  468.25   15.43
  -2  -4   3  445.13   15.41
  -2   4   3  470.20   15.30
   2  -4  -3  473.80   15.24
  -2   4   3  468.39   15.19
  -2  -4   2  761.34   24.58
   2  -4  -2  745.62   24.58
   2   4  -2  787.14   24.66
   2  -4  -2  755.56   24.57
  -2   4   2  765.65   24.67
  -2  -4   2  751.25   24.66
  -2  -4   1   34.02    1.28
  -2  -4   1   36.42    1.56
  -2  -4   1   34.92    1.50
  -2  -4   0    2.60    0.58
  -2  -4   0    1.79    0.45
  -2  -4   0    0.87    0.48
  -2   4  -1   59.26    2.03
  -2  -4  -1   58.04    2.29
   2   4   1   59.38    2.18
  -2  -4  -1   59.43    2.18
  -2  -4  -1   59.73    2.20
   2  -4   1   57.81    2.26
   2   4   2  431.62   13.89
   2  -4   2  425.94   14.01
  -2  -4  -2  432.66   14.13
  -2  -4  -2  422.57   13.95
   2   4   3   76.34    2.66
   2  -4   3   73.68    2.88
  -2  -4  -3   74.22    3.02
  -2  -4  -3   74.25    2.80
   2   4   4   96.59    3.41
   2  -4   4  101.40    3.71
  -2  -4  -4   99.92    3.66
  -2  -4  -4   99.25    3.90
   2   4   5    7.14    0.59
  -2  -4  -5    5.51    0.84
   2  -4   5    8.19    0.99
   2  -4   6    7.70    1.10
  -2   4  -7   96.64    4.35
  -2  -4  -7  102.44    4.33
   2  -4   7  102.35    4.10
   2   4   8   33.02    1.43
   2  -4   8   35.22    2.12
   2   4   8   36.52    2.17
  -2  -4  -8   34.56    2.40
  -2   4  -8   34.97    2.25
  -2   4  -8   28.90    2.37
   2   4   9    5.53    0.53
   2   4   9    5.64    0.51
  -2  -4  -9    8.39    1.68
  -2   4  -9    4.92    1.45
  -2   4  -9    5.72    1.82
  -2   4 -10    0.93    1.98
   2  -5 -12   12.79    2.13
   2   5 -12   14.60    1.60
  -2  -5  12   14.42    1.89
  -2   5  11    2.02    0.77
   2   5 -11    4.04    2.02
   2   5 -11    2.12    1.09
   2  -5 -11    1.30    1.59
  -2  -5  10    6.34    1.19
  -2   5  10    7.85    1.24
  -2   5  10    6.68    0.96
   2  -5 -10    9.34    1.61
   2   5 -10    7.01    1.68
   2   5 -10    7.09    2.02
   2  -5 -10    5.24    1.58
   2   5 -10    6.55    1.21
   2  -5  -9   26.95    1.95
  -2  -5   9   27.49    1.77
   2   5  -9   26.55    2.08
  -2   5   9   28.41    1.75
  -2   5   9   26.74    1.47
   2   5  -9   25.07    2.39
   2  -5  -9   23.71    2.02
   2   5  -9   26.26    1.60
  -2  -5   8    1.25    0.86
  -2   5   8    0.36    0.91
  -2   5   8    1.26    0.71
   2  -5  -8    0.46    1.07
   2   5  -8    1.18    1.12
   2   5  -8    0.96    1.43
   2   5  -8    1.69    0.75
   2  -5  -8   -0.37    1.07
  -2   5   7    4.86    0.79
   2  -5  -7    3.84    1.00
   2   5  -7    2.53    1.26
   2   5  -7    3.62    0.68
  -2   5   7    4.10    0.90
   2  -5  -7    4.37    1.18
   2  -5  -6   12.21    1.16
  -2   5   6   10.17    0.90
   2   5  -6   10.20    0.75
   2   5  -6   12.91    1.41
  -2   5   6   12.42    1.08
   2  -5  -6   11.40    1.26
  -2   5   5    1.55    0.61
   2  -5  -5    1.32    0.76
   2   5  -5    3.75    1.04
   2  -5  -5    1.02    0.83
  -2   5   5    1.72    0.71
   2   5  -5    1.92    0.42
  -2  -5   4  663.55   21.01
   2  -5  -4  651.86   21.01
  -2   5   4  649.98   20.98
   2  -5  -4  643.65   21.15
  -2  -5   4  648.41   21.34
   2   5  -4  643.69   21.33
  -2   5   4  641.14   21.14
   2  -5  -4  624.32   21.24
  -2  -5   3  282.87    8.90
   2  -5  -3  258.40    8.97
   2   5  -3  266.53    9.17
  -2  -5   3  266.23    9.13
  -2   5   3  249.14    9.05
   2  -5  -3  274.08    8.91
   2  -5  -2   44.03    2.06
  -2  -5   2   52.15    2.06
   2  -5  -2   53.60    2.09
   2   5  -2   52.11    2.18
  -2  -5   2   48.76    2.20
   2   5  -2   55.76    1.78
  -2  -5   2   52.60    1.81
  -2   5   2   49.62    2.22
   2   5  -1  107.44    3.58
  -2  -5   1  105.23    3.60
  -2  -5   0  524.01   16.81
  -2  -5   0  510.67   16.83
  -2  -5   0  519.62   16.77
  -2  -5  -1  117.34    4.10
  -2  -5  -1  115.24    3.96
  -2   5  -1  113.91    3.79
  -2  -5  -1  115.85    3.96
   2  -5   1  114.43    4.02
   2   5   2 1062.97   33.90
   2  -5   2 1059.06   34.07
  -2   5  -2 1032.62   33.97
  -2  -5  -2 1079.61   34.21
  -2  -5  -2 1062.88   34.00
   2   5   3   59.54    2.13
   2  -5   3   58.51    2.39
  -2   5  -3   57.45    2.37
  -2  -5  -3   62.46    2.57
  -2  -5  -3   59.59    2.31
  -2  -5  -4    1.18    0.58
   2  -5   4    0.65    0.72
  -2   5  -4    0.81    0.78
  -2  -5  -4    1.20    0.86
   2   5   4    0.64    0.36
   2   5   5    1.00    0.39
  -2   5  -5    1.39    0.94
   2  -5   5    2.21    0.82
   2   5   5    0.54    0.82
  -2   5  -6   61.08    2.98
   2   5   6   62.77    2.26
   2  -5   6   65.71    2.82
   2   5   6   64.50    2.83
   2   5   7  119.92    4.08
  -2   5  -7  116.54    5.01
  -2  -5  -7  120.81    5.06
   2  -5   7  122.84    4.76
   2  -5   8    5.99    1.35
   2   5   8    3.80    1.34
  -2   5  -8    4.36    1.58
  -2  -5  -8    5.21    1.58
  -2   5  -8    4.20    1.35
  -2   5  -9   11.61    1.98
  -2  -5  -9   10.34    1.90
  -2   5  -9   13.37    1.71
  -2   5 -10   50.94    3.32
   2   6 -11    1.93    1.95
   2   6 -11    2.64    1.10
   2  -6 -11    2.03    1.69
  -2  -6  10   88.35    3.53
  -2   6  10   82.12    3.51
  -2   6  10   78.63    2.99
   2  -6 -10   79.86    3.84
   2   6 -10   78.70    3.88
   2   6 -10   81.26    4.25
   2  -6 -10   72.34    3.84
   2   6 -10   78.86    3.35
   2  -6  -9   19.21    1.77
  -2   6   9   17.92    1.45
  -2  -6   9   18.98    1.51
  -2   6   9   18.95    1.18
   2   6  -9   17.50    1.77
   2   6  -9   18.83    2.05
   2   6  -9   21.15    1.36
   2  -6  -9   19.65    1.88
  -2  -6   8   -1.15    0.94
  -2   6   8   -1.16    0.85
  -2   6   8    0.77    0.67
   2  -6  -8    0.23    1.06
   2   6  -8   -0.83    1.17
   2   6  -8    2.68    1.40
   2  -6  -8    1.68    1.19
   2   6  -8   -0.52    0.66
   2  -6  -7   38.82    2.06
   2   6  -7   38.39    2.05
  -2   6   7   36.39    1.96
   2   6  -7   34.75    2.34
   2   6  -7   38.63    1.67
   2  -6  -7   34.31    2.12
  -2   6   7   34.68    1.65
   2  -6  -6   87.45    3.53
   2   6  -6   83.18    3.55
  -2   6   6   91.70    3.25
  -2   6   6   87.90    3.52
   2   6  -6   94.39    3.92
   2   6  -6   86.19    3.15
   2  -6  -6   88.30    3.69
   2   6  -5   14.45    1.20
   2  -6  -5   12.35    1.11
  -2   6   5   14.41    0.90
   2  -6  -5   12.59    1.25
   2   6  -5   12.22    1.37
   2   6  -5   14.56    0.73
  -2   6   5   13.09    1.11
  -2  -6   4  180.78    5.91
  -2   6   4  162.60    5.88
   2  -6  -4  169.31    5.91
   2  -6  -4  171.20    6.06
   2   6  -4  190.53    6.13
   2   6  -4  179.10    6.28
  -2   6   4  164.14    6.09
  -2   6   3  497.98   16.37
  -2  -6   3  524.65   16.39
   2   6  -3  496.07   16.49
   2  -6  -3  487.47   16.46
   2  -6  -3  484.88   16.40
  -2  -6   3  517.89   16.66
   2   6  -3  526.47   16.67
  -2   6   3  510.36   16.60
   2   6  -3  500.62   16.15
  -2   6   2   95.36    3.83
   2  -6  -2  109.87    3.92
   2   6  -2  111.21    3.95
  -2  -6   2  115.06    3.87
  -2  -6   2  101.77    4.06
   2   6  -2  116.04    3.66
  -2   6   2  111.52    4.11
  -2  -6   2  110.11    3.70
  -2   6   1    9.69    0.80
  -2  -6   1   10.15    0.80
   2   6  -1   11.93    0.65
  -2  -6   1   10.57    0.70
  -2  -6   0  330.88   11.06
  -2  -6   0  333.67   10.98
  -2   6   0  336.31   10.98
  -2  -6   0  345.38   11.07
  -2  -6  -1  482.93   15.43
  -2  -6  -1  464.67   15.57
  -2   6  -1  477.76   15.41
   2   6   1  476.20   15.47
  -2  -6  -1  471.88   15.42
   2  -6   1  473.85   15.49
  -2  -6  -2  361.67   11.85
  -2   6  -2  357.40   11.58
  -2  -6  -2  357.44   11.62
  -2   6  -2  344.52   11.61
   2  -6   2  354.13   11.69
   2   6   2  354.34   11.69
  -2   6  -3    2.02    0.55
   2   6   3    2.12    0.66
   2  -6   3    1.57    0.68
  -2  -6  -3    1.83    0.57
  -2   6  -3    1.96    0.68
  -2  -6  -3    1.76    0.77
  -2  -6  -4    0.18    0.58
   2  -6   4    1.44    0.74
   2   6   4    0.59    0.71
  -2   6  -4    0.71    0.60
  -2   6  -4    0.15    0.75
  -2  -6  -4    0.09    0.84
   2   6   4    0.45    0.25
  -2   6  -5    2.97    0.98
   2   6   5    3.02    0.86
   2  -6   5    2.21    0.86
   2  -6   6   86.08    3.56
   2   6   6   92.49    3.62
  -2   6  -6   85.54    3.77
   2   6   7   58.94    2.77
   2  -6   7   56.40    2.74
  -2  -6  -7   56.80    3.06
  -2   6  -7   61.02    3.08
   2   6   8   21.25    1.78
   2  -6   8   19.47    1.72
  -2   6  -8   17.45    1.96
  -2  -6  -8   16.26    1.92
  -2   6  -9   10.00    1.94
  -2   6  -9    9.57    1.57
  -2  -6  -9    6.27    1.77
  -2   6 -10    4.89    1.95
   2  -7 -11    4.90    1.79
   2   7 -11    4.48    1.14
  -2  -7  10   64.71    2.90
  -2   7  10   61.65    2.91
   2   7 -10   66.55    3.69
   2   7 -10   59.72    2.73
   2  -7 -10   60.25    3.34
   2   7 -10   57.04    3.26
   2  -7 -10   55.45    3.21
  -2  -7   9    0.10    0.95
  -2   7   9    0.19    0.92
   2   7  -9   -0.54    1.68
   2  -7  -9   -1.04    1.39
   2   7  -9   -0.45    0.80
   2   7  -9   -0.14    1.19
   2  -7  -9    1.05    1.18
  -2  -7   8    5.73    0.97
  -2   7   8    5.34    0.99
   2   7  -8    6.34    1.22
   2  -7  -8    8.37    1.28
  -2   7   8    4.18    1.09
   2  -7  -8    7.05    1.51
   2   7  -8    5.41    0.80
   2   7  -8    5.05    1.58
   2   7  -7    1.15    1.04
   2  -7  -7    2.40    0.99
  -2   7   7    3.18    0.92
   2   7  -7    1.89    0.63
   2  -7  -7    1.84    1.20
   2   7  -7    3.76    1.34
   2  -7  -6   26.10    1.60
   2   7  -6   24.52    1.59
   2  -7  -6   28.94    1.82
   2   7  -6   23.05    1.82
  -2   7   6   25.60    1.59
   2   7  -6   24.95    1.17
   2   7  -5   29.39    1.61
   2  -7  -5   27.03    1.55
   2   7  -5   28.36    1.83
  -2   7   5   26.92    1.60
   2  -7  -5   27.48    1.74
  -2  -7   4   66.22    2.44
  -2   7   4   66.60    2.45
   2  -7  -4   64.71    2.49
   2  -7  -4   63.34    2.62
   2   7  -4   59.27    2.61
   2   7  -4   60.82    2.85
  -2   7   4   63.52    2.72
  -2   7   3   53.44    2.12
  -2  -7   3   56.26    2.12
   2   7  -3   60.27    2.29
   2  -7  -3   55.02    2.24
   2   7  -3   51.11    2.42
   2  -7  -3   54.94    2.21
  -2  -7   3   53.83    2.50
  -2   7   3   55.19    2.44
   2   7  -3   54.81    1.96
   2   7  -2   60.47    2.19
  -2   7   2   47.03    2.03
  -2  -7   2   56.57    2.09
   2  -7  -2   51.71    2.12
  -2  -7   2   46.79    2.32
  -2   7   2   54.21    2.39
   2   7  -2   55.40    1.92
  -2  -7   2   53.59    1.98
  -2   7   1    1.43    0.89
   2   7  -1    0.87    0.45
  -2  -7   1    0.55    0.52
  -2   7   1    1.12    0.53
  -2  -7   1    2.14    0.57
  -2   7   0   10.14    0.68
  -2  -7   0    9.44    0.64
  -2  -7   0    9.73    0.81
  -2   7  -1    1.10    0.46
  -2  -7  -1    0.61    0.42
  -2  -7  -1    0.30    0.47
   2   7   1    0.33    0.51
   2  -7   1    0.81    0.54
   2  -7   1    0.76    0.41
  -2  -7  -1   -0.23    0.64
  -2   7  -2  373.67   12.50
  -2  -7  -2  378.82   12.51
  -2  -7  -2  386.76   12.41
  -2   7  -2  383.84   12.48
  -2  -7  -2  377.70   12.76
   2  -7   2  380.21   12.59
   2   7   2  394.29   12.59
  -2  -7  -3   66.71    2.56
  -2   7  -3   65.47    2.57
  -2   7  -3   69.10    2.66
  -2  -7  -3   69.56    2.89
   2  -7   3   66.54    2.68
   2   7   3   71.71    2.69
   2  -7   4    8.09    0.91
   2   7   4   10.59    0.96
  -2  -7  -4    8.08    0.83
  -2   7  -4    7.85    0.81
  -2  -7  -4    8.73    1.11
  -2   7  -4    7.97    0.99
   2   7   5   14.22    1.24
   2  -7   5   15.47    1.25
  -2  -7  -5   15.30    1.49
  -2   7  -5   16.01    1.38
   2  -7   6   29.88    1.79
   2   7   6   33.42    1.88
  -2   7  -6   30.07    2.02
   2   7   7   70.24    3.03
   2  -7   7   63.59    2.95
  -2  -7  -7   59.53    3.25
  -2   7  -7   64.81    3.22
   2   7   8   96.81    3.97
   2  -7   8   81.28    3.79
  -2   7  -8   90.29    4.16
  -2  -7  -8   89.56    4.21
  -2   7  -9    0.33    1.61
  -2   7  -9    0.27    1.33
  -2  -7  -9    0.89    1.59
  -2   7 -10    1.42    1.94
   2   8 -11    1.27    1.99
   2  -8 -11   -0.73    1.85
   2   8 -11    0.09    1.06
  -2  -8  10   31.58    1.97
  -2   8  10   30.92    1.91
   2   8 -10   33.37    2.74
   2  -8 -10   26.48    2.39
   2   8 -10   29.47    1.72
   2  -8 -10   28.65    2.21
   2   8 -10   29.80    2.28
  -2  -8   9    0.86    0.92
  -2   8   9    0.67    0.96
   2   8  -9    0.90    1.65
   2  -8  -9    1.71    1.44
   2   8  -9    0.94    0.79
   2   8  -9    0.55    1.35
   2  -8  -9    1.85    1.30
  -2   8   8    5.95    1.02
  -2  -8   8    5.71    1.04
   2   8  -8    7.43    1.60
   2   8  -8    6.46    0.83
   2  -8  -8    9.12    1.38
  -2   8   8    9.05    1.30
   2   8  -8    8.34    1.40
   2  -8  -8    6.25    1.27
  -2   8   7   14.08    1.17
  -2  -8   7   15.99    1.19
   2  -8  -7   14.28    1.34
   2   8  -7   15.59    1.46
   2  -8  -7   12.82    1.52
  -2   8   7   15.69    1.35
   2   8  -7   12.37    1.60
   2   8  -7   14.45    0.94
   2   8  -6   59.70    2.67
   2  -8  -6   58.76    2.62
   2   8  -6   57.53    2.91
  -2   8   6   59.75    2.63
   2  -8  -6   53.60    2.82
   2  -8  -5    0.15    0.75
   2   8  -5   -0.08    0.74
   2  -8  -5    0.73    0.51
   2  -8  -5    0.44    0.99
   2   8  -5    2.21    1.05
  -2   8   5   -0.09    0.79
  -2  -8   4    9.13    0.66
   2  -8  -4    8.51    0.77
   2   8  -4    7.03    0.91
   2  -8  -4    8.62    0.93
   2   8  -4    6.25    1.15
  -2   8   4    7.38    1.01
   2   8  -3  157.29    5.10
   2  -8  -3  141.78    5.04
   2  -8  -3  141.72    5.00
   2   8  -3  142.11    5.24
  -2   8   3  130.57    4.88
  -2  -8   3  151.00    4.92
   2   8  -3  143.27    4.82
  -2   8   3  146.81    5.30
  -2  -8   2  363.10   12.14
   2   8  -2  389.05   11.95
   2  -8  -2  356.66   11.90
  -2   8   2  346.59   11.83
  -2  -8   2  369.35   11.86
   2   8  -2  366.76   11.78
  -2   8   2  367.62   12.24
  -2  -8   2  345.23   11.82
  -2  -8   1   43.75    1.75
  -2   8   1   37.42    1.72
   2   8  -1   48.81    1.77
  -2  -8   1   44.61    1.82
  -2   8   1   44.59    2.17
  -2  -8   0    5.81    0.54
  -2   8   0    5.72    0.56
  -2  -8   0    4.67    0.75
   2   8   0    5.46    0.70
  -2  -8  -1   48.04    1.79
  -2   8  -1   44.41    1.78
  -2  -8  -1   47.59    1.86
   2  -8   1   46.06    1.89
   2   8   1   46.92    1.87
   2  -8   1   48.46    1.79
  -2  -8  -1   46.91    2.06
  -2  -8  -2  438.82   14.07
  -2   8  -2  436.83   14.12
  -2  -8  -2  424.04   14.14
  -2   8  -2  440.39   14.15
  -2  -8  -2  418.76   14.44
   2  -8   2  437.38   14.24
   2   8   2  433.56   14.23
  -2   8  -3    0.94    0.50
  -2  -8  -3    2.30    0.60
   2   8   3    0.90    0.62
   2  -8   3    1.88    0.66
  -2  -8  -3    2.69    0.88
  -2   8  -3    1.52    0.64
   2  -8   4    0.79    0.67
  -2  -8  -4   -0.79    0.63
  -2   8  -4   -0.79    0.67
   2   8   4   -0.80    0.71
  -2  -8  -4    0.10    0.92
  -2   8  -4   -0.51    0.76
   2  -8   5    6.47    1.03
   2   8   5    7.09    1.06
  -2  -8  -5    6.69    1.25
  -2   8  -5    7.51    1.15
   2   8   6   27.61    1.71
   2  -8   6   28.03    1.76
  -2   8  -6   27.44    1.90
   2  -8   7   51.99    2.60
   2   8   7   56.07    2.69
  -2   8  -7   49.66    2.80
   2   8   8  238.95    8.52
   2  -8   8  232.35    8.46
  -2  -8  -8  248.20    8.99
  -2   8  -8  226.71    8.72
  -2   8  -9   21.15    1.95
  -2   8  -9   22.12    2.33
  -2   8 -10   -0.36    1.90
   2  -9 -11    8.36    2.05
   2   9 -11    4.39    2.15
   2   9 -11    6.72    1.14
  -2  -9  10   16.35    1.45
  -2   9  10   13.12    1.51
   2  -9 -10   14.14    2.08
   2   9 -10   16.46    2.23
   2   9 -10   14.28    1.25
   2  -9 -10   15.37    1.93
   2   9 -10   13.68    1.90
  -2  -9   9    1.23    1.01
  -2   9   9    0.66    0.88
   2  -9  -9    0.40    1.31
   2   9  -9    1.94    1.23
   2   9  -9    1.06    1.55
   2  -9  -9    0.65    1.48
   2   9  -9    0.21    0.75
  -2  -9   8   -0.26    0.84
  -2   9   8   -1.21    0.91
   2  -9  -8    1.36    1.36
   2   9  -8   -0.16    1.42
  -2   9   8    1.05    1.03
   2   9  -8    0.24    0.64
   2  -9  -8    0.93    1.06
   2   9  -8    0.37    1.23
  -2  -9   7   33.71    1.78
  -2   9   7   31.89    1.76
   2  -9  -7   35.07    1.97
   2   9  -7   34.20    2.07
   2  -9  -7   32.16    2.21
   2   9  -7   34.77    1.56
   2   9  -7   34.83    2.35
  -2   9   7   35.56    2.01
   2  -9  -6   40.37    2.04
   2   9  -6   39.75    2.13
   2   9  -6   39.35    2.37
  -2   9   6   39.79    2.11
   2  -9  -6   41.92    2.40
   2  -9  -5   10.13    0.97
   2   9  -5    9.30    0.99
   2  -9  -5    7.71    0.74
   2  -9  -5    7.87    1.30
   2   9  -5    7.84    1.25
  -2   9   5    6.60    1.03
   2  -9  -4   10.69    0.99
   2   9  -4   12.68    1.07
   2  -9  -4   11.81    0.88
   2   9  -4   12.57    0.80
   2   9  -4   11.60    1.25
  -2   9   4   12.05    1.20
   2  -9  -3    9.87    0.84
   2   9  -3    9.43    0.86
  -2   9   3    7.98    0.65
  -2  -9   3    8.11    0.65
   2   9  -3    7.41    0.63
  -2   9   3    8.22    1.07
  -2  -9   2  174.54    6.22
  -2  -9   2  177.33    5.88
  -2   9   2  169.18    5.86
  -2   9   2  177.31    6.34
   2   9  -2  176.90    5.87
  -2  -9   2  172.88    5.94
  -2  -9   1   63.36    2.31
  -2   9   1   56.03    2.29
   2   9  -1   63.80    2.37
  -2  -9   1   63.41    2.46
  -2   9   1   63.98    2.77
  -2  -9   0    9.25    0.63
  -2   9   0    9.67    0.65
   2   9   0   10.24    0.84
  -2  -9   0    9.66    0.93
  -2   9  -1    4.72    0.55
  -2  -9  -1    4.33    0.51
  -2  -9  -1    4.30    0.63
   2  -9   1    4.11    0.68
   2   9   1    4.49    0.63
   2  -9   1    5.25    0.61
  -2  -9  -1    4.72    0.84
  -2  -9  -2    6.86    0.61
  -2  -9  -2    6.72    0.61
  -2   9  -2    6.66    0.63
  -2  -9  -2    5.17    0.95
   2  -9   2    6.54    0.77
   2   9   2    7.18    0.73
  -2   9  -3    2.60    0.55
  -2  -9  -3    4.01    0.61
   2   9   3    3.82    0.74
   2  -9   3    3.54    0.73
  -2  -9  -3    2.65    0.90
  -2   9  -3    4.29    0.71
  -2   9  -4    0.37    0.64
   2  -9   4    0.94    0.73
   2   9   4    0.88    0.71
  -2  -9  -4    0.62    0.65
  -2  -9  -4    0.88    0.96
  -2   9  -4    1.52    0.82
   2  -9   5   -0.31    0.85
   2   9   5   -0.55    0.90
  -2  -9  -5   -1.50    1.08
  -2   9  -5   -0.36    0.97
  -2   9  -6    5.41    1.23
   2  -9   6    4.00    1.06
   2   9   6    6.67    1.10
  -2   9  -7   19.69    1.81
   2   9   7   18.10    1.57
   2  -9   7   18.17    1.55
   2  -9   8   34.79    2.20
   2   9   8   36.35    2.32
  -2  -9  -8   32.29    2.56
  -2   9  -8   38.63    2.50
  -2   9  -9   15.63    1.81
  -2   9  -9   18.24    2.15
  -2   9 -10    5.75    2.02
   2 -10 -11   10.45    2.08
   2  10 -11    8.37    2.16
   2  10 -11    8.77    1.22
  -2 -10  10   -0.21    1.10
  -2  10  10    0.21    1.00
   2 -10 -10   -0.74    1.77
   2 -10 -10   -0.30    1.43
   2  10 -10    0.47    1.52
   2  10 -10   -0.39    1.78
   2  10 -10    0.54    0.88
  -2 -10   9    1.51    0.97
  -2  10   9    1.41    0.94
   2 -10  -9    0.34    1.53
   2  10  -9    1.67    1.36
   2 -10  -9    1.21    1.32
   2  10  -9    3.38    1.66
  -2  10   9    2.22    1.25
   2  10  -9    0.77    0.79
  -2 -10   8    1.53    0.83
  -2  10   8    1.45    0.89
   2 -10  -8    0.64    1.41
   2  10  -8    1.96    1.24
   2 -10  -8    2.96    1.13
   2  10  -8    1.94    1.44
  -2  10   8    4.21    1.24
   2  10  -8    2.54    0.71
  -2 -10   7   16.96    1.28
  -2  10   7   16.99    1.24
   2 -10  -7   17.48    1.45
   2  10  -7   15.30    1.49
   2  10  -7   18.56    1.81
  -2  10   7   16.11    1.47
   2 -10  -7   13.57    1.70
   2 -10  -6    4.61    0.99
   2  10  -6    5.18    1.07
   2 -10  -6    4.77    1.24
   2  10  -6    3.42    1.26
  -2  10   6    4.90    1.06
   2 -10  -5    0.44    0.58
   2 -10  -5    0.32    0.72
   2  10  -5   -0.25    0.75
  -2 -10   5    0.24    1.13
   2  10  -5    0.92    1.13
  -2  10   5    0.89    0.91
   2 -10  -4  386.14   12.90
   2  10  -4  405.77   12.94
   2  10  -4  376.17   12.72
  -2  10   4  381.71   13.15
   2  10  -4  381.46   13.17
   2 -10  -4  394.16   12.80
   2  10  -3  260.83    8.52
   2 -10  -3  259.26    8.49
  -2  10   3  231.23    8.30
  -2 -10   3  263.69    8.34
  -2  10   3  257.57    8.86
   2  10  -3  262.49    8.40
   2 -10  -3  224.45    8.84
  -2  10   2    3.07    1.01
  -2 -10   2    2.22    0.49
  -2  10   2    2.92    0.52
   2  10  -2    2.62    0.56
  -2  10   1  115.24    3.91
  -2 -10   1  114.46    3.89
  -2 -10   1  116.01    4.17
   2  10  -1  118.15    4.06
  -2  10   1  121.44    4.51
  -2 -10   1  112.96    3.94
  -2  10   1  105.70    3.92
  -2  10   0    4.04    0.51
  -2 -10   0    5.10    0.49
   2  10   0    6.54    0.77
  -2 -10   0    6.51    0.92
  -2 -10  -1 1162.95   37.48
  -2  10  -1 1162.52   37.48
   2 -10   1 1195.72   37.61
   2  10   1 1201.07   37.59
   2  10   1 1073.93   37.76
   2 -10   1 1188.18   37.56
  -2 -10  -1 1179.54   37.90
  -2  10  -2    5.74    0.60
  -2 -10  -2    6.31    0.60
  -2 -10  -2    4.67    0.60
   2 -10   2    6.79    0.73
  -2 -10  -2    4.38    0.95
   2 -10   2    7.05    0.76
   2  10   2    6.90    0.74
  -2 -10  -3    8.56    0.73
  -2  10  -3    8.54    0.74
   2 -10   3    7.69    0.82
   2  10   3    8.75    0.85
  -2  10  -3    8.09    0.79
  -2 -10  -3    7.18    1.09
   2  10   4    9.58    1.00
  -2  10  -4    9.97    0.91
  -2  10  -4   10.07    1.07
  -2 -10  -4   11.98    1.31
   2 -10   4   12.57    1.04
  -2  10  -5   36.19    1.99
  -2 -10  -5   41.72    2.40
   2 -10   5   39.57    1.97
   2  10   5   34.78    1.93
  -2  10  -6   40.65    2.28
  -2 -10  -6   38.83    2.55
   2 -10   6   43.87    2.15
   2  10   6   38.73    2.10
  -2  10  -7    7.25    1.48
   2 -10   7    7.34    1.20
   2  10   7    7.10    1.27
   2  10   8   57.09    2.83
   2 -10   8   54.90    2.79
  -2  10  -8   51.84    3.01
  -2 -10  -8   53.05    3.23
  -2  10  -9    4.38    1.83
   2  11 -11    2.27    1.00
  -2 -11  10    2.09    1.14
  -2  11  10    3.53    1.21
   2 -11 -10    0.96    1.77
   2  11 -10    1.41    1.49
   2 -11 -10    1.83    1.56
   2  11 -10    1.56    1.89
   2  11 -10    2.26    0.88
  -2  11   9    1.96    1.04
  -2 -11   9    3.84    1.04
   2 -11  -9    3.05    1.64
   2 -11  -9    2.57    1.35
   2  11  -9    2.80    1.39
   2  11  -9    5.76    1.66
  -2  11   9    2.02    1.31
   2  11  -9    2.90    0.80
  -2 -11   8   18.35    1.39
  -2  11   8   19.53    1.40
   2 -11  -8   20.45    1.98
   2 -11  -8   17.98    1.66
   2  11  -8   15.86    1.65
   2  11  -8   20.47    2.05
   2  11  -8   19.66    1.20
  -2  11   8   18.41    1.69
  -2  11   7    0.61    0.83
  -2 -11   7    1.22    0.81
   2  11  -7   -0.11    1.06
   2 -11  -7    2.42    1.08
   2  11  -7   -0.15    1.28
  -2  11   7    1.66    1.10
   2 -11  -7    2.34    1.40
   2  11  -6  109.89    4.20
   2 -11  -6  106.61    4.11
   2  11  -6  101.42    4.42
  -2  11   6  103.45    4.25
   2 -11  -6   98.39    4.50
   2  11  -5   31.99    1.80
   2 -11  -5   32.65    1.75
   2  11  -5   36.89    2.10
   2 -11  -5   31.75    1.51
  -2 -11   5   30.44    2.11
  -2  11   5   30.48    1.89
   2 -11  -4    1.42    0.65
   2  11  -4    0.45    0.55
   2  11  -4    1.48    0.71
   2 -11  -4    0.34    0.74
  -2  11   4    1.46    0.93
   2 -11  -3  327.77   11.96
   2 -11  -3  345.45   11.50
   2  11  -3  359.14   11.54
  -2 -11   3  351.70   11.33
  -2  11   3  347.79   11.32
   2  11  -3  337.13   11.44
  -2  11   3  345.37   11.93
  -2 -11   2   24.97    1.10
  -2  11   2   23.93    1.08
  -2  11   2   24.40    1.74
   2  11  -2   23.59    1.23
  -2  11   1   57.64    2.12
  -2 -11   1   59.33    2.11
  -2 -11   1   56.59    2.16
  -2  11   1   55.47    2.15
  -2 -11   1   58.72    2.46
   2  11  -1   59.87    2.34
  -2  11   1   60.20    2.76
   2  11   0   22.48    1.28
  -2 -11   0   22.08    1.38
  -2 -11   0   22.11    0.97
  -2  11   0   23.10    0.99
  -2  11  -1  117.38    4.06
  -2 -11  -1  121.95    4.07
   2  11   1  118.75    4.18
   2 -11   1  117.40    4.20
   2 -11   1  121.11    4.22
   2  11   1  119.98    4.44
  -2 -11  -1  122.93    4.60
  -2  11  -2  856.94   27.91
  -2 -11  -2  869.81   27.91
  -2 -11  -2  864.36   27.94
   2 -11   2  897.44   28.06
  -2 -11  -2  850.75   28.40
   2  11   2  842.83   28.01
   2 -11   2  886.02   28.05
  -2  11  -3    6.30    0.70
   2  11   3    5.34    0.78
   2 -11   3    6.32    0.80
  -2 -11  -3    7.31    0.71
  -2 -11  -3    7.16    1.10
  -2  11  -4   13.20    1.10
   2  11   4   14.14    1.38
  -2 -11  -4   12.92    1.47
   2 -11   4   12.66    1.04
   2  11   4   12.59    1.09
  -2  11  -5   73.45    3.07
  -2 -11  -5   67.13    3.38
   2 -11   5   73.89    3.00
   2  11   5   67.48    2.97
   2 -11   6    1.45    1.04
   2  11   6    0.91    0.98
  -2 -11  -6   -0.46    1.22
  -2  11  -6    1.41    1.11
   2 -11   7   14.59    1.42
   2  11   7   16.10    1.54
  -2  11  -7   16.75    1.71
   2  11   8    1.17    1.22
   2 -11   8    2.21    1.26
  -2  11  -8    1.54    1.42
  -2 -11  -8    2.24    1.69
  -2  11  -9    7.26    1.79
  -2 -12  10   13.36    1.51
  -2  12  10   15.01    1.47
   2 -12 -10   16.23    2.14
   2 -12 -10   10.42    1.82
   2  12 -10   12.10    2.01
   2  12 -10   12.02    2.24
   2  12 -10   11.72    1.18
  -2 -12   9    4.77    1.10
  -2  12   9    2.78    1.00
   2 -12  -9    2.63    1.59
   2 -12  -9    4.93    1.48
   2  12  -9    4.63    1.40
   2  12  -9    5.28    1.79
   2  12  -9    4.35    0.84
  -2  12   9    3.61    1.35
  -2 -12   8    1.08    0.89
  -2  12   8   -0.17    0.86
   2 -12  -8    1.58    1.55
   2  12  -8    0.75    1.27
   2 -12  -8    0.61    1.20
   2  12  -8    1.50    1.45
  -2  12   8    1.68    1.23
   2  12  -8    1.95    0.69
  -2 -12   7    0.67    0.77
  -2  12   7   -0.15    0.79
   2 -12  -7    0.82    1.34
   2 -12  -7    1.06    1.11
   2  12  -7    0.77    1.04
   2  12  -7   -0.15    1.32
  -2  12   7    1.35    1.15
  -2 -12   6   -0.40    0.78
  -2  12   6   -0.65    0.80
   2  12  -6    0.58    0.99
   2 -12  -6   -0.09    0.92
   2 -12  -6    1.99    1.30
   2  12  -6    0.93    1.20
  -2 -12   6   -0.41    1.31
  -2  12   6    0.93    1.03
   2  12  -5    8.69    1.05
   2 -12  -5    8.22    0.99
   2 -12  -5    8.17    0.82
   2  12  -5    8.07    0.85
  -2 -12   5    8.41    1.39
   2  12  -5    4.65    1.15
  -2  12   5    8.18    1.20
   2 -12  -4   62.47    2.54
   2  12  -4   63.10    2.57
   2 -12  -4   56.74    2.41
  -2 -12   4   63.98    2.97
   2  12  -4   58.98    2.45
  -2  12   4   60.88    2.87
   2 -12  -3   10.03    1.39
   2 -12  -3    9.68    0.86
   2  12  -3   10.33    0.88
  -2 -12   3    9.54    0.64
   2  12  -3   10.48    0.88
  -2  12   3   10.79    1.25
  -2 -12   2  157.68    5.31
  -2  12   2  157.34    5.30
   2  12  -2  154.42    5.54
  -2 -12   1  127.96    4.35
  -2  12   1  134.21    4.38
  -2 -12   1  129.84    4.43
  -2  12   1  127.26    4.40
  -2 -12   1  126.09    4.76
  -2  12   1  126.59    5.08
   2  12  -1  135.20    4.68
   2  12   0   14.30    1.06
  -2 -12   0   11.54    1.19
  -2  12   0   11.33    0.65
  -2 -12   0   13.13    0.65
  -2  12  -1  269.53    8.88
  -2 -12  -1  269.31    8.87
   2 -12   1  279.01    9.09
   2  12   1  272.14    9.31
  -2 -12  -1  269.52    9.44
  -2  12  -2  268.23    8.87
  -2 -12  -2  271.15    8.87
  -2 -12  -2  266.96    8.93
   2  12   2  266.07    8.98
   2 -12   2  272.11    9.01
   2 -12   2  270.08    9.06
  -2 -12  -2  264.97    9.44
  -2 -12  -3   15.24    0.76
   2  12   3   14.46    1.06
   2 -12   3   14.11    1.10
  -2 -12  -3   16.41    0.97
  -2  12  -3   14.33    0.95
  -2 -12  -3   19.51    1.54
  -2  12  -4   21.37    1.33
   2  12   4   17.84    1.26
   2 -12   4   17.24    1.24
  -2 -12  -4   18.74    1.68
  -2  12  -5   16.22    1.36
   2 -12   5   14.86    1.27
  -2 -12  -5   17.41    1.75
   2  12   5   16.20    1.31
   2 -12   6    4.78    1.11
   2  12   6    3.21    1.11
  -2 -12  -6    3.52    1.42
  -2  12  -6    6.30    1.25
  -2  12  -7   10.71    1.55
   2  12   7    9.87    1.34
   2 -12   7    5.75    1.29
  -2  12  -8    5.05    1.62
   2  12   8    5.86    1.47
  -2  12  -8    6.26    1.31
   2 -12   8    3.29    1.39
  -2  12  -9   11.10    1.95
   2 -13 -10   31.80    2.79
   2  13 -10   28.50    2.49
   2 -13 -10   33.88    2.52
   2  13 -10   32.22    1.77
   2  13 -10   36.62    2.92
  -2 -13  10   35.58    2.14
  -2  13  10   35.91    2.09
  -2  13   9    1.01    1.01
  -2 -13   9    1.39    0.95
   2 -13  -9   -0.20    1.57
   2 -13  -9   -0.83    1.33
   2  13  -9   -0.99    1.47
   2  13  -9    0.91    1.65
   2  13  -9    0.65    0.71
  -2  13   9    0.86    1.30
  -2 -13   8    5.59    1.00
  -2  13   8    3.74    0.98
   2 -13  -8    5.88    1.76
   2 -13  -8    3.43    1.19
   2  13  -8    8.15    1.39
   2  13  -8    5.46    1.65
  -2  13   8    7.00    1.41
  -2 -13   7    4.43    0.92
  -2  13   7    5.72    0.83
   2 -13  -7    4.87    1.14
   2  13  -7    3.44    1.16
   2 -13  -7    8.27    1.67
   2  13  -7    5.36    1.51
  -2  13   7    4.23    1.22
  -2 -13   6   84.87    3.30
  -2  13   6   87.73    3.33
   2 -13  -6   90.26    3.62
   2  13  -6   79.65    3.54
   2 -13  -6   87.17    3.12
   2  13  -6   81.28    3.84
  -2 -13   6   86.85    3.99
   2 -13  -6   81.74    4.01
  -2  13   6   91.52    3.83
   2 -13  -5    5.54    0.96
   2  13  -5    5.55    1.02
   2 -13  -5    6.20    0.80
   2  13  -5    5.70    0.85
  -2 -13   5    6.11    1.43
  -2  13   5    5.94    1.19
   2 -13  -4    0.82    0.70
   2  13  -4    1.14    0.81
   2 -13  -4    1.18    0.64
   2  13  -4   -0.06    0.61
  -2 -13   4    1.07    1.19
  -2  13   4   -0.83    1.00
   2 -13  -3    3.34    1.20
  -2  13   3    1.08    0.96
   2  13  -3    0.61    0.65
   2  13  -3    1.92    0.65
   2 -13  -3    0.55    0.63
  -2  13   2   58.61    2.22
  -2 -13   2   66.46    2.27
   2  13  -2   65.96    2.58
  -2  13   2   66.21    3.04
  -2 -13   1    0.59    0.35
  -2 -13   1    0.08    0.77
  -2  13   1    0.57    0.32
   2  13  -1    0.54    0.71
  -2  13   1   -0.42    0.38
  -2 -13   1   -0.09    0.39
   2  13   0  165.54    5.91
  -2 -13   0  165.80    6.08
  -2 -13   0  168.87    5.47
  -2  13   0  163.40    5.48
  -2 -13  -1   24.01    1.02
  -2  13  -1   23.69    1.03
   2 -13   1   24.88    1.33
   2  13   1   27.19    1.56
  -2 -13  -1   25.09    1.69
  -2 -13  -2   24.32    1.07
  -2  13  -2   19.91    1.04
  -2 -13  -2   21.82    1.17
   2  13   2   22.26    1.21
   2 -13   2   22.88    1.22
   2  13   2   24.71    1.54
   2 -13   2   23.33    1.35
  -2 -13  -2   21.05    1.67
  -2  13  -3   67.64    2.66
  -2 -13  -3   71.50    2.49
   2 -13   3   71.56    2.89
  -2 -13  -3   69.57    3.25
   2 -13   3   68.08    2.77
   2  13   3   69.46    2.75
  -2 -13  -4    5.59    1.24
   2 -13   4    3.24    0.90
   2  13   4    5.86    0.90
   2 -13   5    7.71    1.11
   2  13   5    6.81    1.05
  -2 -13  -5    5.87    1.39
  -2  13  -5    8.89    1.14
   2  13   6    1.47    1.03
   2 -13   6    1.95    1.04
  -2 -13  -6    0.33    1.41
  -2  13  -6    3.02    1.19
   2 -13   7    0.21    1.17
   2  13   7   -0.84    1.18
  -2  13  -7    1.09    1.29
  -2  13  -8   20.58    1.68
   2  13   8   18.16    1.75
  -2 -13  -8   22.56    1.74
   2 -13   8   20.11    1.82
  -2  13  -8   20.99    2.09
  -2  13  -9   25.38    2.30
   2 -14 -10   27.01    2.27
   2  14 -10   20.15    2.22
   2  14 -10   19.93    1.40
   2  14 -10   25.95    2.60
  -2  14  10   24.88    1.78
  -2 -14  10   23.49    1.79
  -2  14   9    0.36    0.98
  -2 -14   9   -0.64    1.02
   2 -14  -9    0.41    1.62
   2 -14  -9    0.28    1.43
   2  14  -9    0.85    1.43
   2  14  -9   -0.36    1.69
   2  14  -9    0.85    0.77
  -2  14   9   -0.89    1.39
  -2 -14   8    1.14    0.92
  -2  14   8    1.52    0.86
   2 -14  -8    0.19    1.70
   2  14  -8    0.63    1.29
   2 -14  -8    1.25    1.29
   2  14  -8    0.16    1.52
  -2  14   8    0.56    1.21
  -2 -14   7    6.47    0.93
  -2  14   7    8.78    0.94
   2  14  -7   11.43    1.39
   2 -14  -7    8.61    1.32
   2 -14  -7    9.40    1.79
   2  14  -7    8.22    1.52
  -2  14   7    9.06    1.44
  -2  14   6  242.42    7.89
  -2 -14   6  234.43    7.87
   2 -14  -6  236.56    8.16
   2  14  -6  227.86    8.14
   2 -14  -6  222.09    7.69
   2  14  -6  228.75    8.44
   2  14  -6  226.59    7.96
  -2 -14   6  231.79    8.60
  -2  14   6  220.82    8.37
  -2 -14   5  146.17    5.04
   2 -14  -5  142.63    5.28
   2  14  -5  150.26    5.33
   2 -14  -5  140.23    5.07
  -2 -14   5  146.19    5.75
   2  14  -5  138.28    5.15
  -2  14   5  144.54    5.63
   2  14  -4    4.51    0.77
   2 -14  -4    4.01    0.84
   2  14  -4    4.50    0.87
  -2 -14   4    2.71    1.26
  -2  14   4    5.26    1.21
   2 -14  -3   -0.43    1.22
  -2 -14   3    0.45    1.16
   2  14  -3   -0.07    0.66
  -2  14   3    1.02    1.08
   2  14  -3    0.51    0.64
   2 -14  -3    0.53    0.61
  -2 -14   2   61.49    2.20
  -2  14   2   61.39    2.17
  -2  14   2   67.15    3.09
   2  14  -2   64.21    2.59
  -2  14   1   61.76    2.24
  -2 -14   1   63.52    2.29
  -2 -14   1   65.94    2.84
   2  14  -1   69.52    2.70
  -2 -14   1   64.52    2.22
  -2  14   1   63.87    2.24
  -2  14   0   30.11    1.35
  -2 -14   0   35.71    1.43
  -2  14   0   32.26    1.25
  -2 -14   0   33.54    1.23
  -2 -14   0   35.70    1.94
   2  14   0   35.09    1.80
   2 -14   1  140.97    5.03
  -2  14  -1  138.96    4.71
  -2 -14  -1  141.43    4.70
  -2 -14  -1  140.73    5.43
   2  14   1  149.54    5.27
  -2  14  -1  134.89    5.58
  -2 -14  -2  119.11    4.16
  -2  14  -2  122.32    4.18
   2 -14   2  120.72    4.31
   2  14   2  118.82    4.28
   2  14   2  121.14    4.65
   2 -14   2  123.58    4.45
  -2 -14  -2  120.49    4.85
  -2 -14  -3   52.89    2.01
   2 -14   3   55.92    2.42
  -2 -14  -3   51.78    2.80
   2  14   3   51.84    2.22
   2 -14   3   52.17    2.26
  -2 -14  -4    9.87    1.54
   2 -14   4    8.95    1.09
   2  14   4    7.92    1.00
  -2 -14  -5    1.12    1.40
   2 -14   5    1.39    0.97
   2  14   5    1.92    0.95
   2  14   6    2.46    1.05
   2 -14   6    2.22    1.08
  -2 -14  -6    2.44    1.46
  -2  14  -6    2.43    1.15
   2  14   7    9.41    1.39
   2 -14   7    8.59    1.37
  -2  14  -7    7.42    1.49
  -2 -14  -7    7.28    1.79
   2  14   8   28.48    2.11
   2 -14   8   30.14    2.17
  -2  14  -8   30.58    1.97
  -2 -14  -8   35.16    2.03
  -2  14  -8   26.57    2.16
   2  15 -10   21.13    2.27
   2 -15 -10   22.37    2.27
   2  15 -10   28.18    2.65
   2  15 -10   26.98    1.54
  -2 -15  10   30.07    1.98
  -2  15  10   27.25    1.90
  -2 -15   9    3.31    1.14
  -2  15   9    5.31    1.10
   2 -15  -9    4.87    1.85
   2 -15  -9    5.09    1.60
   2  15  -9    3.42    1.54
   2  15  -9    3.05    1.76
   2  15  -9    5.33    0.90
  -2  15   9    5.33    1.50
  -2 -15   8    2.34    0.94
  -2  15   8    2.13    0.91
   2 -15  -8    2.81    1.81
   2 -15  -8    2.53    1.32
   2  15  -8    2.67    1.30
   2  15  -8    1.98    1.41
  -2  15   8    4.07    1.39
  -2  15   7   -0.27    0.71
  -2 -15   7    0.14    0.77
   2  15  -7   -0.22    1.10
   2 -15  -7    0.89    1.12
   2  15  -7    0.67    0.87
   2 -15  -7    1.53    1.63
   2  15  -7    1.94    1.27
  -2  15   7    1.11    1.28
  -2 -15   6    1.74    0.71
  -2  15   6    1.24    0.72
   2  15  -6    0.10    1.03
   2 -15  -6    0.10    1.01
   2 -15  -6    1.78    0.67
   2  15  -6    1.80    0.85
  -2 -15   6   -1.05    1.51
  -2  15   6    4.31    1.39
  -2 -15   5   -0.56    0.67
  -2  15   5   -0.50    0.61
   2 -15  -5    0.16    0.84
   2  15  -5    2.30    0.93
   2 -15  -5    0.12    0.70
   2  15  -5    0.97    0.77
  -2 -15   5    0.55    1.35
   2  15  -4   98.85    3.75
   2 -15  -4  100.18    3.72
  -2 -15   4   90.40    4.18
   2 -15  -4   94.65    4.40
   2  15  -4  101.58    3.79
  -2  15   4   99.38    4.23
  -2 -15   3    5.22    1.28
   2  15  -3    4.82    0.87
  -2  15   3    6.18    1.35
   2 -15  -3    4.40    1.36
   2  15  -2    8.68    0.93
  -2  15   2    6.62    1.36
  -2 -15   1   18.82    1.49
  -2 -15   1   21.59    0.81
  -2 -15   1   18.08    0.85
  -2  15   1   19.40    0.81
   2  15  -1   22.17    1.38
  -2 -15   0    2.87    1.03
  -2 -15   0    0.74    0.46
  -2  15   0    1.29    0.41
  -2  15   0    1.78    0.29
  -2 -15   0    1.46    0.26
   2  15   0    1.62    0.80
  -2  15  -1    4.37    0.45
  -2 -15  -1    4.89    0.43
   2 -15   1    5.91    0.89
   2  15   1    4.93    0.95
  -2 -15  -1    6.38    1.21
  -2  15  -1    6.10    1.36
  -2  15  -2  133.44    4.56
   2  15   2  131.91    4.67
   2 -15   2  128.72    4.69
   2  15   2  143.75    5.18
   2 -15   2  129.83    4.88
  -2 -15  -2  136.66    5.34
  -2 -15  -3   20.18    1.04
   2 -15   3   19.42    1.41
   2  15   3   15.66    1.50
  -2 -15  -3   16.78    1.75
   2 -15   3   19.72    1.27
   2  15   3   17.74    1.20
   2 -15   4   -0.22    0.95
   2  15   4    0.99    0.84
  -2 -15  -5    0.17    1.40
   2  15   5    1.05    0.94
   2 -15   5   -0.83    0.97
  -2 -15  -6    3.87    1.65
   2 -15   6    6.38    1.22
   2  15   6    7.61    1.25
  -2  15  -7   14.39    1.32
   2  15   7   12.80    1.48
   2 -15   7   10.88    1.43
  -2  15  -7   11.47    1.51
  -2 -15  -7   13.04    2.08
  -2 -15  -8    1.83    1.17
  -2  15  -8    1.18    1.23
   2  15   8    0.69    1.37
   2 -15   8    0.24    1.30
  -2  15  -8   -0.39    1.44
   2 -16 -10    1.43    1.66
   2  16 -10    2.04    1.69
   2  16 -10    0.77    1.86
  -2  16  10    2.51    1.29
  -2 -16   9    1.74    1.12
  -2  16   9    2.76    1.07
   2 -16  -9    1.10    1.82
   2  16  -9    0.70    1.54
   2 -16  -9    3.71    1.59
   2  16  -9    2.68    1.80
   2  16  -9    0.97    0.80
  -2 -16   8    8.42    1.07
  -2  16   8    7.74    1.00
   2  16  -8    5.87    1.07
   2 -16  -8    5.26    1.90
   2 -16  -8    4.95    1.39
   2  16  -8    5.40    1.37
   2  16  -8    8.37    1.79
  -2  16   8    7.84    1.58
   2 -16  -7   11.12    1.43
   2  16  -7   10.36    1.40
   2  16  -7    7.97    1.11
   2 -16  -7    9.75    1.99
  -2  16   7   11.63    1.03
  -2 -16   7   10.53    1.01
  -2  16   7   10.76    1.60
  -2 -16   6   43.57    1.96
  -2  16   6   45.29    1.95
   2 -16  -6   48.69    2.37
   2  16  -6   46.14    2.32
   2 -16  -6   45.59    1.90
  -2 -16   6   41.86    2.81
  -2  16   6   50.89    2.68
   2  16  -6   38.85    2.10
  -2  16   5    9.37    0.80
  -2 -16   5   10.10    0.82
   2 -16  -5    9.76    1.11
   2  16  -5   10.14    1.14
   2 -16  -5   10.62    1.02
   2  16  -5    9.21    1.05
  -2 -16   5   11.38    1.71
  -2  16   5   10.40    1.45
  -2  16   4  119.64    4.29
  -2 -16   4  124.44    4.31
   2 -16  -4  120.08    5.34
   2 -16  -4  123.62    4.53
   2  16  -4  127.50    4.58
   2  16  -4  126.63    4.65
  -2  16   4  138.07    5.22
  -2 -16   4  125.84    5.13
   2 -16  -3   22.51    1.97
   2  16  -3   21.10    1.40
  -2  16   3   24.02    1.90
  -2 -16   3   23.47    1.81
  -2 -16   2   -0.55    0.38
   2  16  -2    0.49    0.75
  -2 -16   1    2.29    0.30
   2  16  -1    0.93    0.82
  -2 -16   1    0.76    0.99
  -2 -16   1    2.80    0.26
  -2  16   0   28.18    1.10
  -2 -16   0   24.51    1.14
  -2 -16   0   28.20    1.00
   2  16   0   27.67    1.65
  -2 -16   0   31.14    1.88
   2 -16   1  416.02   13.79
  -2  16  -1  408.31   13.39
  -2 -16  -1  417.66   14.25
   2  16   1  413.80   14.00
  -2  16  -1  438.28   14.49
   2 -16   2  717.94   23.65
   2 -16   2  733.19   23.89
   2  16   2  756.54   24.14
  -2 -16  -2  717.72   24.34
  -2 -16  -3   71.08    2.57
   2 -16   3   67.47    2.90
   2  16   3   64.92    3.15
  -2 -16  -3   66.62    3.37
   2  16   3   63.20    2.66
   2 -16   3   66.22    2.72
  -2 -16  -4   25.14    2.14
   2  16   4   27.65    1.52
   2 -16   4   24.70    1.53
   2 -16   5    5.39    1.10
   2  16   5    6.37    1.09
  -2 -16  -6    6.49    1.81
   2 -16   6    5.52    1.19
   2  16   6    6.03    1.16
  -2  16  -7    2.23    1.06
  -2 -16  -7    0.83    1.87
  -2 -16  -7    0.65    1.01
   2  16   7   -0.31    1.18
   2 -16   7    0.21    1.20
   2  16   8   -0.35    1.46
   2 -16   8    0.36    1.42
  -2  16  -8    0.22    1.19
  -2 -16  -8   -0.32    1.21
   2 -17 -10    0.47    1.69
   2  17 -10   -1.25    1.74
  -2 -17   9   18.80    1.53
  -2  17   9   20.42    1.58
   2 -17  -9   16.46    1.92
   2  17  -9   19.77    1.97
   2  17  -9   13.94    1.42
   2 -17  -8    1.90    1.39
   2  17  -8    0.76    1.29
  -2 -17   8    0.95    0.90
  -2  17   8    2.37    0.94
  -2  17   8    0.31    1.40
   2 -17  -8    1.93    1.87
   2  17  -8    0.64    0.99
   2  17  -7   68.60    3.10
   2 -17  -7   64.28    3.06
  -2 -17   7   64.05    2.67
  -2  17   7   64.54    2.64
  -2  17   7   59.29    3.24
   2  17  -7   62.87    2.82
   2 -17  -7   63.62    3.71
  -2 -17   6   15.34    1.05
  -2  17   6   13.37    0.97
   2 -17  -6   14.27    1.36
   2  17  -6   14.72    1.39
   2 -17  -6   12.29    0.98
   2  17  -6   11.15    1.20
  -2 -17   6   15.07    1.97
  -2  17   6   10.32    1.62
  -2 -17   5  112.19    3.97
  -2  17   5  109.55    3.95
   2 -17  -5  117.67    4.30
   2  17  -5  113.63    4.30
   2 -17  -5  109.00    4.16
  -2 -17   5  105.57    4.82
   2 -17  -5  103.33    4.99
  -2  17   5  121.13    4.81
   2  17  -5  112.53    4.30
  -2  17   4   41.93    1.74
  -2 -17   4   45.25    1.75
   2 -17  -4   45.54    2.87
  -2 -17   4   42.55    2.62
   2  17  -4   46.57    2.19
  -2  17   4   48.60    2.66
   2 -17  -4   43.77    2.01
   2  17  -4   47.43    2.06
  -2 -17   3    2.72    0.40
  -2  17   3    2.05    0.40
  -2 -17   3    2.73    1.34
   2  17  -3    4.50    0.96
  -2  17   3    4.60    1.36
  -2 -17   2    0.50    0.24
  -2 -17   2    2.15    1.18
   2  17  -2    1.14    0.82
  -2 -17   2    1.24    0.32
   2  17  -1    8.08    1.06
  -2 -17   1    8.48    1.25
  -2 -17   0   10.70    1.39
  -2  17   0   10.13    1.60
   2  17   0    9.76    1.20
  -2 -17   0    8.00    0.52
   2 -17   1   77.00    3.20
  -2  17  -1   75.48    3.77
  -2 -17  -1   82.91    3.68
   2  17   1   80.58    3.39
  -2  17  -2  716.59   24.14
   2 -17   2  710.83   23.50
   2  17   2  741.62   23.76
  -2 -17  -2  692.34   23.98
   2  17   3   21.25    1.74
   2 -17   3   21.10    1.52
  -2 -17  -3   20.44    1.15
  -2 -17  -3   17.60    1.93
   2 -17   3   18.74    1.27
   2  17   3   19.19    1.23
  -2 -17  -4   25.34    2.18
   2 -17   4   28.22    1.63
   2  17   4   25.94    1.54
  -2 -17  -5    0.54    1.52
   2 -17   5   -1.45    1.00
   2  17   5    0.49    0.91
   2  17   6   34.29    1.98
   2 -17   6   34.27    2.04
  -2 -17  -6   33.48    2.77
  -2  17  -6   34.55    1.82
   2  17   7    5.14    1.37
   2 -17   7    5.10    1.37
  -2  17  -7    6.07    1.19
  -2 -17  -7    5.99    1.19
   2  17   8    2.69    1.49
   2 -17   8    0.61    1.46
  -2  17  -8    2.85    1.25
  -2 -17  -8    4.59    1.30
   2  18 -10    1.25    1.74
  -2 -18   9    0.89    1.14
  -2  18   9    0.09    1.06
   2  18  -9    0.09    1.01
   2  18  -9    0.28    1.55
   2 -18  -9   -1.42    1.57
   2  18  -8    1.55    0.97
   2 -18  -8    0.22    1.86
   2  18  -8    2.02    1.27
   2 -18  -8    2.82    1.45
  -2  18   8    2.48    0.87
  -2 -18   8    2.81    1.01
  -2  18   8    2.93    1.53
  -2 -18   7    7.52    0.98
  -2  18   7    5.35    0.84
   2  18  -7    7.37    1.35
   2 -18  -7    5.50    1.34
   2 -18  -7    5.32    1.99
   2  18  -7    5.22    1.06
  -2 -18   7    6.02    1.82
  -2  18   7    6.68    1.52
  -2 -18   6    8.62    0.86
  -2  18   6    8.05    0.83
   2 -18  -6    6.74    1.22
   2  18  -6    7.02    1.21
   2 -18  -6    6.59    0.85
   2  18  -6    7.06    1.06
  -2 -18   6    3.59    1.67
  -2  18   6    6.46    1.51
  -2 -18   5   56.89    2.20
  -2  18   5   57.45    2.18
   2 -18  -5   57.09    2.51
   2  18  -5   57.63    2.54
   2 -18  -5   52.37    2.41
  -2 -18   5   53.37    3.06
  -2  18   5   54.92    3.03
   2  18  -5   54.92    2.57
   2 -18  -5   59.03    3.38
  -2 -18   4    6.54    0.59
  -2  18   4    5.64    0.55
   2 -18  -4    7.24    1.73
  -2 -18   4    6.90    1.58
  -2  18   4    7.92    1.50
   2  18  -4    8.30    1.02
   2 -18  -4    7.37    0.88
  -2 -18   3    0.16    0.32
  -2  18   3    0.16    0.30
   2  18  -3    0.19    0.88
  -2 -18   3    0.81    1.33
  -2 -18   2   63.13    3.15
   2  18  -2   66.99    2.91
  -2 -18   1    4.12    1.31
   2  18  -1    5.22    0.95
  -2  18   0    2.04    1.19
  -2 -18   0    2.68    1.24
   2  18   0    0.82    0.99
   2 -18   1   33.45    1.79
  -2  18  -1   29.36    1.27
  -2  18  -1   33.10    2.37
   2  18   1   34.06    2.01
  -2 -18  -1   33.03    2.28
  -2  18  -2  187.84    7.20
   2 -18   2  179.17    6.51
   2  18   2  181.19    6.73
  -2 -18  -2  174.77    7.03
  -2 -18  -3   12.78    0.98
   2  18   3   12.26    1.03
  -2 -18  -3   10.84    1.66
   2 -18   3   13.06    1.09
   2  18   3   11.53    1.49
   2 -18   3    9.02    1.27
   2  18   4   14.70    1.18
  -2 -18  -4   17.00    1.94
   2 -18   4   13.75    1.21
   2  18   4   11.43    1.54
   2  18   5    3.60    1.00
   2 -18   5    3.83    1.05
  -2  18  -5    3.17    0.79
  -2 -18  -5    1.13    1.62
   2  18   6   -0.56    1.06
   2 -18   6    0.10    1.20
  -2 -18  -6    1.22    1.68
  -2 -18  -6    2.07    0.97
  -2  18  -6    1.83    0.89
  -2 -18  -7    5.75    1.18
  -2  18  -7    3.98    1.13
   2  18   7    1.68    1.29
   2 -18   7    0.54    1.31
  -2  18  -8    1.11    1.26
  -2 -18  -8    3.99    1.35
   2  18   8    0.47    1.42
   2 -18   8    0.73    1.49
   2  19  -9   14.23    1.36
   2 -19  -9   14.40    1.89
   2  19  -9   12.34    1.86
  -2  19   9   17.74    1.44
  -2 -19   9   16.89    1.50
   2  19  -8   12.03    1.29
  -2 -19   8   14.86    1.29
  -2  19   8   12.58    1.20
   2 -19  -8   12.59    1.71
   2  19  -8   13.79    1.64
  -2 -19   7   43.22    2.03
  -2  19   7   42.72    1.95
   2 -19  -7   47.10    2.48
   2  19  -7   38.49    2.34
  -2 -19   7   44.04    3.04
   2  19  -7   44.45    2.22
  -2  19   7   41.94    2.64
  -2 -19   6   31.29    1.47
  -2  19   6   28.58    1.40
   2 -19  -6   24.55    1.78
   2  19  -6   27.38    1.78
   2 -19  -6   26.81    1.46
  -2 -19   6   29.43    2.46
  -2  19   6   28.94    2.24
   2  19  -6   27.28    1.74
  -2 -19   5    1.43    0.59
  -2  19   5    0.72    0.54
   2 -19  -5    0.61    0.86
   2  19  -5    0.08    0.90
   2 -19  -5    1.86    0.90
  -2 -19   5    1.69    1.57
  -2  19   5    2.53    1.31
   2  19  -5    1.12    0.92
   2 -19  -5    0.61    1.63
  -2 -19   4    1.74    0.46
  -2  19   4    1.30    0.43
  -2 -19   4    0.15    1.37
   2  19  -4   -0.76    0.94
   2 -19  -4   -0.20    1.56
  -2  19   3    0.35    0.29
  -2 -19   3    0.80    0.32
   2  19  -3    0.59    0.90
  -2 -19   3   -0.71    1.42
   2  19  -2    1.78    0.99
  -2 -19   2    3.01    1.35
  -2  19   1   14.71    1.76
   2  19  -1   17.19    1.42
   2  19   0   51.37    2.54
  -2  19   0   50.50    2.97
  -2 -19   0   48.34    2.76
  -2 -19  -1    3.45    1.32
  -2  19  -1    2.16    1.41
  -2 -19  -1    0.80    0.47
  -2  19  -1    1.14    0.23
  -2  19  -1    0.93    0.31
   2 -19   1    1.24    0.96
   2  19   1   -0.11    1.07
  -2  19  -2   63.68    2.31
  -2  19  -2   67.05    3.48
   2 -19   2   65.54    2.94
   2  19   2   66.14    3.13
  -2 -19  -2   68.54    3.44
  -2  19  -3  186.00    6.19
  -2 -19  -3  189.30    6.37
   2  19   3  176.57    6.33
   2 -19   3  177.93    6.37
  -2  19  -3  187.25    7.34
   2 -19   3  186.61    6.72
   2  19   3  184.04    6.98
  -2 -19  -3  187.17    7.30
  -2 -19  -4    2.02    1.59
   2  19   4    1.79    0.82
   2 -19   4    0.81    0.90
  -2  19  -4    2.20    0.69
   2  19   4    1.96    1.20
   2  19   5    1.14    0.90
   2 -19   5    3.24    1.01
  -2 -19  -5    2.56    1.67
  -2 -19  -5    3.73    0.86
  -2  19  -5    3.42    0.84
   2  19   6    1.12    1.07
   2 -19   6    1.94    1.09
  -2 -19  -6    1.90    1.75
  -2 -19  -6    0.56    0.94
  -2  19  -6    1.61    0.91
   2 -19   7   31.99    2.17
   2  19   7   32.59    2.03
  -2 -19  -7   34.42    1.98
  -2  19  -7   27.28    1.91
   2  19   8   -1.29    1.44
  -2  19  -8    1.57    1.21
   2  20  -9   19.40    2.03
  -2  20   9   23.80    1.61
   2  20  -8   13.34    1.36
   2  20  -8   14.21    1.61
   2 -20  -8   14.65    1.78
  -2 -20   8   14.58    1.29
  -2  20   8   18.45    1.28
  -2  20   7    2.72    0.79
  -2 -20   7    4.19    0.90
   2 -20  -7    1.09    1.20
   2  20  -7    2.41    1.22
   2  20  -7    2.55    1.01
  -2 -20   7    3.76    1.93
  -2  20   7    4.87    1.52
  -2  20   6    7.28    0.79
  -2 -20   6    8.41    0.87
   2  20  -6    5.26    1.10
   2 -20  -6    6.27    1.17
   2 -20  -6    5.15    0.90
   2  20  -6    6.54    1.13
  -2 -20   6    4.96    1.79
  -2  20   6    5.32    1.50
  -2 -20   5   50.27    2.00
  -2  20   5   52.44    1.98
   2  20  -5   54.35    2.36
   2 -20  -5   49.49    2.33
   2 -20  -5   47.01    2.31
  -2 -20   5   53.28    3.10
   2  20  -5   50.27    2.49
  -2  20   5   53.01    3.02
   2 -20  -5   41.47    3.20
  -2 -20   4   19.10    0.89
  -2  20   4   18.39    0.86
   2 -20  -4   18.63    2.25
  -2  20   4   17.53    1.91
   2  20  -4   16.28    1.46
  -2 -20   4   16.90    1.91
  -2 -20   3    5.98    0.42
  -2  20   3    5.70    0.38
  -2 -20   3    7.37    0.39
  -2  20   3    7.49    0.36
   2  20  -3    7.89    1.22
  -2 -20   3    9.10    1.66
   2  20  -2    0.73    0.95
  -2 -20   2   -0.14    1.32
  -2  20   1   41.37    2.80
   2  20  -1   47.79    2.40
  -2  20   0    1.88    1.45
  -2 -20   0    1.06    1.32
   2  20   0   -0.34    1.06
   2 -20   1   31.92    1.85
  -2  20  -1   29.63    2.36
  -2 -20  -1   27.08    2.23
   2  20   1   28.44    1.99
  -2 -20  -2    7.74    0.60
  -2 -20  -2   10.83    1.76
  -2  20  -2    6.65    1.64
   2 -20   2    5.95    1.17
   2  20   2    9.31    1.46
  -2  20  -3   88.31    3.30
  -2 -20  -3   93.23    3.33
  -2 -20  -3  102.10    3.58
  -2  20  -3   92.83    4.48
   2 -20   3   91.83    3.88
   2  20   3   99.86    4.16
  -2 -20  -3   88.39    4.39
  -2 -20  -4    0.58    1.55
   2 -20   4   -0.36    0.92
   2  20   4    0.13    0.79
  -2  20  -4    0.19    1.60
  -2 -20  -4    0.59    0.65
  -2  20  -4    0.11    0.65
   2 -20   4   -0.11    1.15
   2  20   4   -0.72    1.30
  -2 -20  -5   43.00    1.94
  -2  20  -5   40.82    1.91
   2  20   5   35.76    2.04
   2 -20   5   40.58    2.12
   2  20   5   40.12    2.62
  -2 -20  -5   41.80    2.99
  -2  20  -6    1.39    0.88
  -2 -20  -6    1.96    1.02
   2  20   6    2.50    1.10
   2 -20   6    4.16    1.21
  -2  20  -7   21.15    1.65
   2  20   7   20.75    1.78
  -2  20  -8    4.41    1.32
   2  20   8    3.71    1.36
   2  21  -9   -1.37    1.38
  -2  21   9    0.25    1.03
   2  21  -8   16.82    1.74
  -2  21   8   16.33    1.29
   2  21  -8   15.04    1.45
   2 -21  -7   -0.63    1.19
   2  21  -7    0.32    1.15
   2  21  -7    0.48    0.98
  -2 -21   7   -0.18    1.90
  -2 -21   7    1.62    0.86
  -2  21   7    1.59    0.77
  -2 -21   6   15.54    1.05
  -2  21   6   14.36    0.95
   2  21  -6   13.39    1.33
   2 -21  -6   12.35    1.34
   2 -21  -6   11.18    1.08
   2 -21  -6   11.55    2.32
   2  21  -6   13.06    1.34
  -2 -21   6   14.49    2.04
  -2  21   6   13.56    1.83
  -2 -21   5   11.39    0.82
  -2  21   5   12.06    0.78
   2 -21  -5   10.21    1.17
  -2 -21   5   13.35    1.96
   2  21  -5    9.49    1.30
  -2  21   5   11.17    1.73
   2 -21  -5    8.17    1.96
  -2  21   4   63.30    2.22
  -2 -21   4   61.51    3.38
   2  21  -4   64.84    2.93
  -2  21   4   64.79    3.46
  -2 -21   4   61.98    2.23
  -2 -21   3    1.83    1.47
   2  21  -3    2.24    1.03
  -2 -21   2    6.00    1.53
   2  21  -2    8.14    1.26
   2  21  -1   14.37    1.43
  -2  21   1   10.70    1.85
   2  21   0    3.69    1.17
  -2  21   0    4.26    1.65
  -2 -21   0    1.91    1.45
   2 -21   1   -0.90    1.01
   2  21   1    1.12    1.16
  -2  21  -1    1.78    1.53
  -2 -21  -1   -0.67    1.43
  -2  21  -2   17.08    0.78
  -2 -21  -2   17.62    0.82
  -2 -21  -2   14.72    2.04
  -2  21  -2   16.95    2.00
   2 -21   2   15.77    1.56
   2  21   2   15.52    1.65
  -2 -21  -3    3.05    0.61
  -2  21  -3    2.85    0.59
  -2 -21  -3    3.84    0.92
  -2  21  -3    1.48    1.59
  -2 -21  -3    6.41    1.72
   2 -21   3    4.30    1.27
   2  21   3    4.67    1.40
  -2 -21  -4    1.18    0.71
  -2  21  -4    1.06    0.65
  -2 -21  -4    0.28    0.41
  -2 -21  -4   -0.20    1.61
   2  21   4    0.19    0.80
   2 -21   4   -0.42    0.93
  -2  21  -4   -1.51    1.77
   2 -21   4   -0.99    1.29
   2  21   4   -0.60    1.25
   2 -21   5   11.20    1.25
   2  21   5   10.70    1.21
  -2 -21  -5   11.48    2.18
  -2  21  -5   15.59    2.16
  -2  21  -5   12.38    1.07
  -2 -21  -5   11.48    1.13
  -2  21  -6   17.21    1.35
   2  21   6   15.60    1.50
   2  21   7    4.24    1.37
  -2  21  -7    6.13    1.23
  -2  22   8   11.95    1.16
   2  22  -8    9.97    1.52
   2  22  -7   14.01    1.44
   2  22  -7   16.14    1.52
  -2  22   7   15.06    1.14
  -2 -22   6    4.51    0.79
  -2  22   6    5.74    0.76
   2  22  -6    3.79    1.05
   2 -22  -6    3.96    1.13
   2 -22  -6    4.33    0.96
   2 -22  -6    5.02    2.04
  -2 -22   6    3.75    1.88
   2  22  -6    3.64    1.12
  -2  22   5   46.13    1.77
   2 -22  -5   45.67    2.24
  -2 -22   5   48.81    3.05
   2  22  -5   45.04    2.42
  -2  22   5   49.41    2.94
  -2 -22   5   43.48    1.79
   2 -22  -5   42.22    3.22
  -2 -22   4    0.67    0.40
  -2  22   4    0.68    0.34
  -2 -22   4    1.45    1.73
   2  22  -4   -0.77    1.08
  -2 -22   3   -0.47    1.58
   2  22  -3    1.44    1.08
  -2 -22   2   15.89    1.86
  -2  22   2   19.83    2.10
   2  22  -2   14.46    1.50
   2  22  -1   -0.12    1.07
  -2  22   1    2.36    1.47
   2  22   0   -0.50    1.16
  -2 -22   0    0.17    1.43
  -2  22   0    2.02    1.46
   2 -22   1    3.48    1.17
   2  22   1    4.17    1.23
  -2 -22  -1    4.61    1.59
  -2  22  -1    4.83    1.62
   2 -22   2   74.03    2.92
   2  22   2   76.88    3.20
  -2  22  -2   77.04    3.61
  -2 -22  -2   72.44    3.54
  -2 -22  -3   60.32    2.28
  -2  22  -3   56.51    2.25
  -2 -22  -3   64.40    2.63
   2  22   3   66.89    3.26
   2 -22   3   62.72    2.98
  -2 -22  -3   63.60    3.63
  -2  22  -3   59.22    3.56
  -2 -22  -4    2.28    1.80
  -2  22  -4   -2.32    1.78
  -2 -22  -4    0.47    0.70
  -2  22  -4    0.16    0.69
   2 -22   4   -0.79    1.26
   2  22   4    2.61    1.45
  -2  22  -5    0.20    1.83
   2  22   5    0.30    0.91
  -2  22  -5    0.20    0.78
  -2  22  -6   54.66    2.54
   2  22   6   57.35    2.66
  -2  22  -6   54.18    3.51
   2  23  -7    0.40    1.08
  -2  23   7    0.44    0.83
   2  23  -7    0.40    1.08
  -2  23   6   10.42    0.87
  -2 -23   6    8.22    2.13
   2  23  -6    7.89    1.33
   2 -23  -5   48.73    2.45
  -2  23   5   52.24    1.93
   2 -23  -5   44.90    3.50
   2  23  -5   53.50    2.65
  -2  23   5   55.51    3.15
  -2 -23   5   51.14    3.30
   2  23  -4    5.75    1.25
  -2 -23   4    7.15    1.80
   2  23  -3   10.05    1.36
  -2 -23   3   13.23    1.90
  -2  23   2   18.67    2.10
   2  23  -2   19.44    1.67
  -2 -23   2   20.38    2.04
  -2  23   1    3.16    1.52
   2  23  -1    3.82    1.28
  -2 -23   0    0.18    1.52
  -2  23   0   -0.19    1.48
   2  23   0    2.20    1.25
   2 -23   0    1.71    1.17
  -2  23  -1    2.86    1.66
  -2 -23  -1    1.12    1.61
   2  23   1   -0.54    1.29
   2 -23   1    1.22    1.19
   2 -23   2   24.51    1.87
   2  23   2   27.59    2.12
  -2  23  -2   24.11    2.38
  -2 -23  -2   25.57    2.45
  -2  23  -3  139.65    4.83
  -2 -23  -3  141.21    4.87
  -2 -23  -3  153.12    5.30
   2 -23   3  144.79    5.60
   2  23   3  141.03    5.85
  -2  23  -3  159.98    6.32
  -2 -23  -3  152.78    6.35
   2 -23   4    2.45    1.36
  -2 -23  -4    3.45    1.88
  -2  23  -4    4.91    1.86
  -2  23  -4    2.87    0.72
   2  23   5   -1.58    1.00
  -2  23  -5   -1.20    1.88
  -2  23  -5   -0.07    0.83
   2  23   6    7.45    1.24
   2  24  -7    4.71    1.18
  -2  24   6   17.64    1.04
   2  24  -6   18.14    1.57
   2 -24  -5    3.32    1.10
  -2 -24   5    4.82    1.99
   2  24  -5    2.25    1.19
  -2  24   5    1.64    0.43
  -2 -24   4    9.10    1.94
   2  24  -4    7.52    1.31
  -2 -24   3   34.18    2.55
   2  24  -3   28.45    2.06
  -2  24   3   36.87    2.65
  -2 -24   2    5.14    1.69
  -2  24   2    5.21    1.84
   2  24  -2    7.04    1.35
  -2 -24   1   -2.11    1.51
   2  24  -1   -0.13    1.24
  -2  24   1    2.87    1.75
   2 -24   0    5.89    1.30
   2  24   0    6.85    1.45
  -2  24   0    8.92    1.89
   2 -24   1    1.75    1.22
   2  24   1    2.53    1.35
  -2  24  -1    0.59    1.63
  -2 -24  -1    2.33    1.78
   2 -24   2    5.67    1.39
   2  24   2    6.36    1.53
  -2 -24  -2    6.45    1.97
  -2  24  -2    6.95    1.86
   2  24   3   60.29    3.13
   2 -24   3   53.31    2.86
  -2  24  -3   52.46    3.37
  -2 -24  -3   48.27    3.43
   2 -24   4   14.22    1.66
  -2  24  -4   12.88    0.98
  -2  24  -5    1.41    1.82
   2  25  -6   14.56    1.55
   2  25  -5   -0.46    1.12
   2  25  -4    2.84    1.24
  -2 -25   4    4.77    1.96
  -2  25   3    3.29    1.71
   2  25  -3    0.62    1.20
  -2 -25   3    1.23    1.75
   2  25  -2    4.34    1.30
  -2  25   2    4.36    1.82
  -2 -25   2    6.53    1.85
  -2  25   1    4.34    1.79
   2  25  -1    2.67    1.35
  -2 -25   1    3.29    1.63
  -2  25   0    0.20    1.74
   2  25   0    0.56    1.33
   2 -25   0   -0.12    1.24
  -2 -25  -1   10.33    2.06
  -2  25  -1    8.44    1.89
   2  25   1    9.56    1.63
   2 -25   1    9.24    1.55
  -2 -25  -2    9.29    2.13
  -2  25  -2    7.67    1.94
   2  25   2   11.78    1.76
   2 -25   2    6.99    1.48
  -2  25  -3   44.76    3.17
  -2 -25  -3   42.04    3.22
   2 -25   3   44.86    2.60
  -2  25  -4    7.28    2.05
   2 -25   4    7.46    1.54
   2  26  -6    6.73    1.34
   2  26  -5    0.23    1.13
   2  26  -4   23.52    1.86
   2  26  -3   60.09    3.06
   2  26  -2   10.90    1.51
   2  26  -1   -1.25    1.37
  -2  26   1   -1.01    1.74
   2  26   0    3.60    1.44
  -2  26   0    1.82    1.79
   2 -26   0    1.00    1.29
  -2  26  -1    9.24    2.13
  -2 -26  -1    7.84    2.03
   2  26   1    9.55    1.65
   2 -26   1   10.12    1.63
  -2 -26  -2    4.83    2.12
  -2  26  -2    5.98    2.08
   2  26   2   10.27    1.80
   2 -26   2    9.27    1.62
  -2  26  -3   20.95    2.61
   2 -26   3   23.72    2.09
   2 -26   4    5.00    1.49
   2  27  -5    1.29    1.18
   2  27  -4    3.11    1.27
   2  27  -3   24.74    1.98
   2  27  -2    0.14    1.33
   2  27  -1    0.14    1.44
   2  27   0   14.04    1.81
   2 -27   0   11.12    1.68
   2  27   1    0.31    1.47
   2 -27   1    0.53    1.48
   2 -27   2    1.17    1.45
   2 -27   3   17.85    1.87
   2  28  -4    1.26    1.28
   2  28  -3   44.29    2.63
   2  28  -2   36.43    2.46
   2  28  -1    6.86    1.57
   2  28   0    4.56    1.61
   2 -28   0    4.49    1.58
   2 -28   1   10.70    1.73
   2 -28   2    3.09    1.49
   2  29  -4    1.40    1.24
   2  29  -3    2.95    1.42
   2  29  -2    0.57    1.47
   2  29  -1   31.32    2.46
   2 -29  -1   42.44    2.67
   2 -29   0    0.43    1.53
   2 -29   1    2.22    1.59
   2  30  -3    0.41    1.37
  -3   0  12    0.48    1.34
   3   0 -12   -0.13    1.33
  -3   0  11    1.07    1.23
   3   0 -11   -0.71    1.56
   3   0 -11   -2.91    1.93
   3   0 -11   -0.49    1.19
  -3   0  10    0.22    1.06
  -3   0  10    1.15    1.15
   3   0 -10    0.32    1.45
   3   0 -10    2.63    1.84
   3   0 -10    2.07    1.10
  -3   0   9    0.11    1.07
   3   0  -9   -0.43    1.24
   3   0  -9    0.18    1.57
   3   0  -9   -0.48    0.91
  -3   0   8    0.61    0.98
   3   0  -8   -0.13    1.18
   3   0  -8    0.16    1.46
   3   0  -8    3.16    0.91
  -3   0   7   -0.84    0.84
   3   0  -7    0.11    1.06
   3   0  -7    1.53    1.25
   3   0  -7   -0.49    0.73
  -3   0   6   32.49    1.57
   3   0  -6   31.17    1.83
  -3   0   6   30.86    1.70
  -3   0   6   27.60    1.34
   3   0  -6   26.86    1.96
   3   0  -6   27.73    1.45
  -3   0   5    0.08    0.84
   3   0  -5   -0.10    0.54
  -3   0   5    0.33    0.44
  -3   0   5   -0.13    0.62
   3   0  -5    0.09    0.85
   3   0  -4   91.82    3.39
  -3   0   4   97.98    3.61
   3   0  -4  100.96    3.75
  -3   0   4   95.22    3.32
   3   0  -3   -0.19    0.70
  -3   0   3    0.70    0.47
   3   0  -3    0.14    0.80
  -3   0   3   -1.02    0.74
  -3   0   2  530.78   17.71
   3   0  -2  545.94   17.73
  -3   0   2  544.73   17.73
  -3   0   2  541.78   17.62
  -3   0   1    0.24    0.53
  -3   0   1   -0.11    0.59
   3   0  -1   -0.40    0.63
  -3   0   0  356.95   11.78
   3   0   1    0.50    0.64
  -3   0  -1    0.40    0.59
   3   0   1   -0.29    0.61
  -3   0  -2 1184.97   38.10
   3   0   2 1179.29   38.18
   3   0   3    0.14    0.69
  -3   0  -3    0.81    0.58
  -3   0  -4  171.96    6.07
   3   0   4  173.69    6.21
  -3   0  -5    0.63    0.86
   3   0   5    0.19    1.01
  -3   0  -6  194.43    7.19
   3   0   6  198.02    7.13
  -3   0  -6  190.27    6.97
  -3   0  -7    0.13    1.20
   3   0   7   -0.70    1.18
  -3   0  -8   11.43    1.67
   3   0   8   13.86    1.65
  -3  -1  12   -1.02    1.34
  -3   1  12   -1.02    1.33
   3   1 -12   -0.89    1.27
   3  -1 -12   -0.28    1.39
  -3  -1  11    0.63    1.26
  -3   1  11    1.48    1.19
   3  -1 -11    1.24    1.65
   3   1 -11    1.43    1.61
   3   1 -11    0.45    1.94
   3  -1 -11    0.45    1.93
   3  -1 -11    0.38    1.19
   3   1 -11    1.51    1.20
  -3  -1  10    0.89    1.11
  -3   1  10    1.68    1.04
  -3   1  10    2.75    1.17
  -3  -1  10    3.11    1.32
   3  -1 -10    2.71    1.53
   3   1 -10    1.77    1.50
   3   1 -10    1.63    1.81
   3  -1 -10    1.02    1.78
   3   1 -10    1.55    1.09
   3  -1 -10    1.03    1.11
  -3  -1   9   48.94    2.57
  -3   1   9   51.27    2.53
   3  -1  -9   46.47    2.72
   3   1  -9   54.61    2.84
   3   1  -9   50.09    3.18
   3  -1  -9   53.35    3.23
   3   1  -9   47.99    2.36
   3  -1  -9   45.81    2.44
  -3  -1   8    7.04    1.18
  -3   1   8    5.94    1.11
   3   1  -8    4.82    1.28
   3  -1  -8    4.52    1.21
   3  -1  -8    4.98    1.48
   3   1  -8    4.17    1.54
   3  -1  -8    4.99    0.97
   3   1  -8    4.41    0.88
  -3   1   7   54.05    2.57
  -3  -1   7   55.92    2.64
   3  -1  -7   59.43    2.78
   3   1  -7   58.18    2.78
   3  -1  -7   58.51    3.02
   3   1  -7   54.61    2.96
   3  -1  -7   56.03    2.49
   3   1  -7   59.43    2.40
  -3   1   6   19.29    1.18
  -3  -1   6   19.50    1.20
  -3   1   6   16.38    1.31
  -3  -1   6   14.30    1.30
   3  -1  -6   17.90    1.45
   3   1  -6   19.05    1.41
   3   1  -6   21.57    1.69
  -3   1   6   17.55    1.04
   3   1  -6   15.39    1.02
   3  -1  -6   17.67    1.16
  -3   1   5  170.31    5.85
  -3  -1   5  171.42    5.85
   3   1  -5  169.72    6.04
   3  -1  -5  170.09    6.04
  -3   1   5  161.68    5.93
  -3  -1   5  164.11    5.95
  -3  -1   5  166.85    5.54
   3   1  -5  167.53    6.17
   3   1  -5  158.32    5.62
   3  -1  -5  160.90    5.75
  -3   1   5  170.66    5.66
   3  -1  -4  340.87   11.46
   3  -1  -4  355.49   11.71
  -3   1   4  357.24   11.60
  -3  -1   4  358.66   11.61
   3   1  -4  328.78   11.70
  -3  -1   4  349.17   11.25
  -3   1   4  340.29   11.38
  -3  -1   3   67.90    2.62
   3  -1  -3   67.65    2.71
   3   1  -3   63.26    2.70
  -3   1   3   65.87    2.60
  -3  -1   3   62.81    2.62
  -3  -1   3   62.61    2.26
  -3   1   3   62.36    2.39
   3  -1  -3   73.92    2.66
  -3  -1   3   53.79    2.56
  -3   1   2  845.82   26.94
   3  -1  -2  837.79   26.93
   3   1  -2  826.48   26.94
  -3  -1   2  818.84   26.93
  -3   1   2  807.13   26.93
  -3  -1   2  846.62   26.95
  -3  -1   2  828.56   26.83
  -3   1   1   35.83    1.50
  -3  -1   1   39.82    1.60
   3  -1  -1   40.23    1.77
   3   1  -1   37.88    1.74
  -3  -1   1   37.73    1.72
  -3  -1   0   18.35    1.08
  -3   1   0   17.06    1.07
   3   1   1    2.61    0.68
  -3  -1  -1    1.44    0.62
  -3   1  -1    1.34    0.62
   3  -1   1    1.58    0.65
   3   1   1    1.22    0.66
  -3   1  -2  103.47    3.66
  -3  -1  -2  101.98    3.66
   3   1   2   93.22    3.71
   3  -1   2   99.56    3.73
  -3   1  -3  396.64   13.04
  -3  -1  -3  395.82   13.05
   3  -1   3  396.29   13.16
   3   1   3  387.50   13.15
   3  -1   4   -0.24    0.86
   3   1   4    1.05    0.84
  -3   1  -4    0.93    0.63
  -3  -1  -4    0.33    0.67
  -3   1  -5  107.27    4.14
  -3  -1  -5  113.39    4.18
   3  -1   5  105.38    4.28
   3   1   5  109.17    4.31
  -3  -1  -6   29.60    2.04
  -3   1  -6   32.44    2.07
  -3   1  -6   33.63    1.90
  -3  -1  -6   31.50    1.85
   3  -1   6   36.12    2.06
   3   1   6   30.72    1.99
  -3   1  -7   40.60    2.45
  -3  -1  -7   40.44    2.47
   3  -1   7   38.29    2.33
   3   1   7   44.15    2.40
  -3   1  -8    2.76    1.35
  -3  -1  -8    0.30    1.44
   3  -1   8    2.61    1.33
   3   1   8    4.07    1.38
  -3   1 -10    3.95    2.08
  -3  -2  12    2.95    1.51
   3  -2 -12    1.02    1.46
   3   2 -12    0.97    1.31
  -3  -2  11   12.52    1.63
  -3   2  11   10.61    1.43
   3  -2 -11   10.95    1.83
   3   2 -11   11.98    2.29
   3  -2 -11    7.63    2.17
   3  -2 -11    8.52    1.55
   3   2 -11    6.96    1.31
  -3  -2  10    4.46    1.16
   3  -2 -10    3.17    1.58
   3   2 -10    3.85    1.78
   3  -2 -10    6.12    2.06
   3  -2 -10    2.53    1.23
   3   2 -10    2.35    1.00
  -3   2  10    4.19    1.15
  -3  -2  10    2.71    1.30
   3  -2  -9   61.54    3.02
   3   2  -9   54.13    3.30
   3   2  -9   54.89    2.53
   3  -2  -9   55.48    2.73
  -3   2   9   54.89    2.68
  -3  -2   9   56.00    2.81
   3  -2  -8    4.76    1.26
   3   2  -8    3.56    1.45
   3   2  -8    3.20    0.79
   3  -2  -8    3.71    1.03
  -3   2   8    3.20    1.00
  -3  -2   8    3.36    1.13
   3  -2  -7    1.11    1.06
   3   2  -7    0.11    1.03
  -3   2   7    0.09    0.86
  -3  -2   7    0.40    0.93
   3   2  -7   -1.27    1.28
   3  -2  -7   -0.42    0.86
  -3   2   7    0.79    0.69
   3   2  -7    0.35    0.61
  -3  -2   6    0.75    0.63
  -3   2   6    0.75    0.65
   3  -2  -6    1.48    0.91
   3   2  -6    0.70    0.88
  -3   2   6    0.72    0.81
  -3  -2   6    0.45    0.87
   3  -2  -6    0.58    0.69
   3   2  -6    0.12    1.06
   3   2  -6    0.32    0.51
  -3   2   6    0.97    0.60
  -3  -2   5    1.24    0.64
   3   2  -5    1.59    0.91
   3  -2  -5    0.26    0.87
  -3   2   5    0.39    0.65
  -3   2   5    1.47    0.73
  -3  -2   5    0.65    0.82
   3  -2  -5    2.11    0.72
   3   2  -5    1.69    0.44
   3   2  -5   -0.72    1.03
  -3   2   5    1.00    0.56
  -3   2   4   67.74    2.85
   3  -2  -4   77.60    3.02
  -3  -2   4   77.17    2.90
   3   2  -4   71.49    3.02
  -3   2   4   72.03    2.91
   3  -2  -4   72.90    2.90
   3  -2  -4   72.78    2.82
  -3  -2   4   73.15    2.45
   3   2  -4   62.50    3.01
  -3   2   4   76.02    2.75
   3  -2  -3  408.43   13.34
  -3   2   3  387.46   13.27
   3   2  -3  407.42   13.35
  -3  -2   3  407.19   13.28
  -3  -2   3  407.32   13.34
  -3  -2   3  396.59   12.89
  -3   2   3  393.14   13.15
   3  -2  -3  404.00   13.29
  -3  -2   3  405.28   13.31
  -3   2   2   81.48    3.12
   3  -2  -2   81.42    3.14
  -3  -2   2   82.03    3.15
   3   2  -2   84.74    3.14
  -3  -2   2   82.35    3.15
  -3   2   2   73.88    3.11
   3  -2  -2   86.07    3.01
  -3  -2   2   81.59    3.08
  -3   2   1   99.72    3.38
   3  -2  -1   99.24    3.35
  -3  -2   1   99.23    3.53
  -3  -2   1   97.71    3.64
   3  -2  -1   95.93    3.63
  -3   2   0  575.74   18.30
  -3  -2   0  553.45   18.61
  -3   2   0  565.07   18.57
  -3  -2   0  576.55   18.59
   3   2   1   98.56    3.61
   3   2   1   89.70    3.62
   3  -2   1  103.83    3.67
  -3  -2  -1  104.68    3.60
  -3   2  -1   97.77    3.58
   3   2   2    0.05    0.55
   3   2   2    0.89    0.71
   3  -2   2    0.90    0.75
  -3   2  -2    1.27    0.64
  -3  -2  -2    1.26    0.63
   3   2   3  297.89   10.12
  -3   2  -3  293.72   10.14
  -3  -2  -3  314.26   10.16
   3  -2   3  308.93   10.28
  -3  -2  -4  198.35    7.06
   3  -2   4  196.11    6.93
  -3   2  -4  195.28    6.82
  -3  -2  -4  195.14    6.81
   3  -2   5   51.59    2.46
  -3  -2  -5   47.33    2.25
  -3   2  -5   48.60    2.28
   3  -2   6    2.52    1.17
  -3   2  -6    0.76    0.92
  -3  -2  -6    1.61    0.92
   3  -2   7    3.64    1.28
  -3  -2  -7    5.31    1.43
  -3   2  -7    4.45    1.31
   3  -2   8    2.88    1.38
  -3   2  -8    3.59    1.35
  -3  -2  -8    6.10    1.58
  -3   2  -9    7.13    1.86
   3   2   9    8.38    0.96
  -3   2 -10    6.68    2.07
  -3  -3  12    8.99    1.66
   3  -3 -12    9.78    1.80
   3   3 -12   10.31    1.51
  -3   3  11   12.41    1.40
  -3  -3  11   14.51    1.76
   3  -3 -11   13.05    2.09
   3  -3 -11   16.89    2.44
   3   3 -11   13.27    2.28
   3  -3 -11   12.32    1.71
   3   3 -11   15.90    1.52
  -3  -3  10   64.28    2.95
   3  -3 -10   57.51    3.26
   3   3 -10   66.71    3.78
   3   3 -10   58.99    2.79
   3  -3 -10   61.99    3.09
  -3   3  10   65.52    2.90
  -3  -3  10   63.21    3.14
   3  -3  -9    8.88    1.58
   3   3  -9   11.29    1.86
   3  -3  -9    7.78    1.31
   3   3  -9    8.91    1.06
  -3   3   9   13.71    1.32
  -3  -3   9   12.02    1.50
   3  -3  -8   16.02    1.63
   3   3  -8   17.95    1.97
   3  -3  -8   14.19    1.40
   3   3  -8   17.57    1.15
  -3   3   8   19.45    1.44
   3  -3  -7   33.84    1.99
  -3   3   7   33.08    1.80
  -3   3   7   34.43    1.70
   3   3  -7   30.09    2.21
   3   3  -7   32.23    1.52
   3  -3  -7   30.47    1.80
  -3  -3   6   -0.07    0.66
   3  -3  -6    0.39    0.90
  -3   3   6    1.86    0.81
   3  -3  -6    0.32    0.75
  -3   3   6    0.89    0.67
   3   3  -6    0.83    0.48
   3  -3  -5   11.43    1.15
  -3  -3   5    9.24    0.87
  -3   3   5    8.72    0.99
   3   3  -5    9.15    1.25
   3  -3  -5   11.19    1.02
  -3   3   5   10.61    0.86
  -3  -3   4   13.29    1.05
   3  -3  -4    8.77    1.05
  -3   3   4    9.15    0.96
   3  -3  -4   12.03    1.03
   3  -3  -4    9.40    0.96
   3   3  -4   11.32    1.26
  -3  -3   4   10.11    1.19
  -3   3   4    9.93    0.91
   3  -3  -3   14.45    1.17
  -3  -3   3   12.24    1.03
  -3  -3   3   14.93    1.22
  -3   3   3   12.94    1.02
  -3  -3   3   14.27    1.12
   3  -3  -3   13.72    1.04
   3  -3  -2    1.83    0.66
  -3  -3   2    3.43    0.80
  -3  -3   2    0.92    0.63
   3  -3  -2    2.43    0.63
  -3  -3   2    2.51    0.69
   3  -3  -1   21.55    0.91
   3  -3  -1   20.55    1.24
  -3  -3   1   19.43    1.14
  -3  -3   1   22.89    1.24
  -3  -3   0  139.53    4.89
  -3  -3   0  137.58    4.82
   3   3   1  101.10    3.73
   3  -3   1  101.87    3.79
  -3  -3  -1  105.82    3.73
   3   3   2  242.03    8.14
   3  -3   2  241.86    8.27
  -3  -3  -2  241.73    8.15
   3   3   3   29.10    1.43
   3  -3   3   30.70    1.61
  -3  -3  -3   29.77    1.68
  -3  -3  -3   30.95    1.49
   3   3   4    0.49    0.56
   3  -3   4    0.97    0.87
  -3  -3  -4    0.94    0.73
  -3  -3  -4    1.58    0.90
  -3  -3  -5   64.42    2.70
   3   3   5   60.65    2.47
   3  -3   5   63.02    2.82
   3  -3   6    5.87    1.22
  -3  -3  -6    5.02    1.03
   3   3   6    4.14    0.75
   3  -3   7   -0.35    1.14
  -3   3  -7    1.17    1.21
  -3  -3  -7    1.00    1.20
   3   3   7    1.39    0.73
   3  -3   8    1.31    1.29
   3   3   8    2.12    0.76
  -3   3  -8    4.57    1.49
  -3  -3  -8    3.94    1.53
  -3   3  -8    3.16    1.59
  -3   3  -9    2.34    1.73
   3   3   9    2.64    0.75
  -3   3 -10    4.41    2.00
  -3  -4  12    4.36    1.54
   3  -4 -12    3.18    1.63
   3   4 -12    5.84    1.28
   3  -4 -11    5.10    1.79
  -3   4  11    5.28    1.16
  -3  -4  11    6.28    1.58
   3  -4 -11    6.62    1.60
   3  -4 -11    4.53    2.19
   3   4 -11    5.43    2.03
   3   4 -11    4.06    1.12
  -3  -4  10    1.11    1.08
  -3   4  10   -0.89    1.18
   3  -4 -10    1.26    1.49
   3   4 -10    0.80    1.77
   3  -4 -10    0.40    1.28
   3   4 -10    1.46    0.90
  -3  -4  10    2.41    1.33
  -3   4  10    1.81    1.07
   3  -4  -9   33.74    2.24
   3   4  -9   33.79    2.61
   3   4  -9   33.47    1.72
   3  -4  -9   29.99    2.08
  -3   4   9   33.67    1.90
   3  -4  -8   50.35    2.57
  -3   4   8   45.30    2.23
   3   4  -8   45.41    2.85
   3  -4  -8   45.55    2.39
   3   4  -8   44.24    2.00
  -3   4   8   48.75    2.27
   3  -4  -7   56.93    2.74
  -3   4   7   56.58    2.51
  -3   4   7   56.88    2.45
   3   4  -7   55.32    2.95
   3  -4  -7   54.74    2.62
   3   4  -7   54.91    2.18
  -3  -4   6    1.08    0.63
   3  -4  -6    1.38    0.88
  -3   4   6    0.45    0.76
   3  -4  -6    1.67    0.80
   3   4  -6    2.45    1.17
  -3   4   6    2.53    0.75
   3   4  -6    1.56    0.44
  -3  -4   5   29.45    1.47
   3  -4  -5   27.80    1.65
  -3   4   5   28.58    1.54
   3   4  -5   27.34    1.81
   3  -4  -5   23.21    1.51
  -3   4   5   26.84    1.45
  -3  -4   4  523.77   17.16
   3  -4  -4  501.12   17.27
  -3   4   4  538.33   17.20
   3  -4  -4  526.75   17.20
   3  -4  -4  507.65   17.22
  -3  -4   4  537.70   17.40
   3   4  -4  528.77   17.38
  -3   4   4  517.95   17.16
   3  -4  -3 1096.67   36.21
  -3  -4   3 1119.82   36.18
  -3  -4   3 1126.14   36.25
   3   4  -3 1025.88   36.21
  -3   4   3 1146.78   36.19
  -3  -4   3 1148.18   36.23
   3  -4  -3 1168.30   36.19
  -3  -4   2  300.62   10.27
   3  -4  -2  313.14   10.27
  -3  -4   2  306.80   10.26
  -3  -4   2  305.51    9.89
  -3  -4   2  305.34   10.28
   3  -4  -1    0.84    0.35
  -3  -4   1    1.00    0.67
  -3  -4   0   54.25    2.17
   3   4   0   51.46    2.13
  -3  -4   0   50.25    2.08
  -3  -4  -1   97.41    3.59
   3   4   1   95.02    3.53
   3  -4   1   96.36    3.61
  -3  -4  -1   97.21    3.53
   3   4   2  338.82   11.01
   3  -4   2  313.65   11.11
  -3  -4  -2  332.10   11.19
  -3  -4  -2  341.34   11.03
   3   4   3   70.83    2.75
   3  -4   3   69.35    2.96
  -3  -4  -3   74.73    3.09
  -3  -4  -3   78.17    2.87
   3   4   4   13.68    0.91
  -3  -4  -4   15.66    1.29
  -3  -4  -4   13.16    1.06
   3  -4   4   13.26    1.19
   3   4   5    5.20    0.70
   3  -4   5    5.83    1.12
  -3  -4  -5    3.66    0.89
  -3  -4  -5    4.15    1.15
   3   4   6   31.34    1.46
   3  -4   6   27.45    1.94
   3   4   7   19.05    1.77
   3  -4   7   19.05    1.71
   3   4   7   17.95    1.09
  -3   4  -7   12.92    1.71
  -3  -4  -7   19.61    1.87
   3   4   8   30.45    1.42
   3   4   8   33.04    2.29
   3  -4   8   34.75    2.25
  -3   4  -8   30.44    2.29
  -3   4  -8   33.87    2.45
  -3  -4  -8   31.09    2.38
  -3   4  -9   37.26    2.80
  -3   4 -10    2.35    1.97
  -3  -5  12   12.43    1.85
   3  -5 -12    8.47    1.87
   3   5 -12    8.38    1.34
  -3   5  11    4.24    1.07
  -3  -5  11    5.09    1.63
   3  -5 -11    6.93    1.66
   3   5 -11    1.53    2.00
   3   5 -11    3.91    1.04
  -3   5  10    8.89    1.23
  -3  -5  10    8.58    1.34
   3   5 -10    7.19    1.67
   3  -5 -10   12.01    1.78
  -3   5  10   10.16    1.18
   3  -5 -10    9.49    1.57
   3   5 -10   12.70    2.07
   3   5 -10   11.29    1.16
   3  -5  -9   39.69    2.47
   3   5  -9   42.44    2.63
  -3   5   9   42.90    2.08
   3   5  -9   43.98    2.86
   3  -5  -9   36.04    2.35
   3   5  -9   39.38    1.90
   3   5  -8   10.43    1.53
   3  -5  -8    8.13    1.32
  -3   5   8   10.46    1.13
   3  -5  -8   10.29    1.39
   3   5  -8   12.68    1.80
  -3   5   8   10.14    1.14
   3   5  -8   11.43    0.90
   3  -5  -7    2.45    1.10
  -3   5   7    4.14    0.88
   3  -5  -7    4.56    1.07
   3   5  -7    2.00    1.31
  -3   5   7    4.46    0.90
   3   5  -7    3.36    0.56
  -3  -5   6   16.97    1.14
  -3   5   6   18.65    1.24
   3  -5  -6   18.62    1.42
   3   5  -6   18.53    1.67
   3  -5  -6   17.57    1.35
  -3   5   6   19.40    1.25
   3   5  -6   16.04    0.82
  -3  -5   5   18.24    1.17
   3  -5  -5   19.56    1.39
  -3   5   5   18.09    1.22
   3  -5  -5   21.48    1.25
   3   5  -5   19.10    1.55
  -3   5   5   18.74    1.24
   3  -5  -5   14.52    1.30
  -3  -5   4   43.95    1.92
   3  -5  -4   45.01    2.11
   3  -5  -4   43.33    1.99
  -3   5   4   41.75    1.95
   3  -5  -4   41.13    2.10
   3   5  -4   42.23    2.19
  -3  -5   4   40.52    2.18
  -3   5   4   46.68    2.02
  -3  -5   3  103.68    3.95
   3  -5  -3  110.66    4.07
   3  -5  -3  106.97    4.00
   3   5  -3  109.14    4.10
  -3  -5   3  108.23    4.14
  -3   5   3  110.81    4.08
  -3  -5   2   89.27    3.35
  -3  -5   2   85.34    3.37
   3  -5  -2   94.16    3.41
  -3   5   2   88.45    3.51
  -3  -5   2   89.87    3.00
  -3  -5   2   82.84    3.44
  -3  -5   1   30.36    1.30
   3  -5  -1   32.22    1.20
  -3  -5   1   30.88    1.55
  -3  -5   0   93.89    3.38
   3   5   0   96.16    3.46
  -3  -5   0   96.03    3.46
  -3  -5   0   88.10    3.36
  -3  -5  -1  543.18   17.56
  -3  -5  -1  522.57   17.45
   3   5   1  543.60   17.48
   3  -5   1  543.37   17.56
  -3  -5  -1  528.66   17.46
   3   5   2   93.38    3.40
   3  -5   2   98.39    3.58
  -3  -5  -2   93.72    3.63
  -3   5  -2   91.67    3.27
  -3  -5  -2   93.66    3.45
   3   5   3   91.44    3.25
   3  -5   3   86.00    3.48
  -3   5  -3   86.51    3.30
  -3  -5  -3   90.44    3.59
  -3  -5  -3   92.41    3.36
   3   5   4    0.82    0.84
   3  -5   4   -0.57    0.85
  -3  -5  -4    0.13    0.66
  -3   5  -4    0.43    0.78
  -3  -5  -4    0.62    0.89
   3   5   4    0.54    0.50
  -3  -5  -5   12.87    1.13
   3  -5   5   12.48    1.32
   3   5   5   16.13    1.40
  -3   5  -5   15.42    1.36
  -3  -5  -5   16.29    1.53
   3   5   5   15.28    0.93
  -3   5  -6    9.71    1.38
   3  -5   6   12.75    1.36
   3   5   6   10.66    1.38
   3   5   6    9.31    0.77
  -3   5  -7   10.05    1.56
   3  -5   7    8.53    1.37
   3   5   7   12.24    1.45
   3   5   7   11.30    0.77
   3   5   8    3.58    1.42
   3  -5   8    4.92    1.32
  -3  -5  -8    3.12    1.59
  -3   5  -8    2.66    1.42
  -3   5  -8    2.80    1.60
  -3   5  -9   -0.98    1.79
   3  -6 -12   11.60    1.98
  -3  -6  11   35.45    2.44
   3  -6 -11   26.76    2.41
   3   6 -11   35.24    3.00
   3   6 -11   33.37    1.88
  -3   6  10    0.33    1.06
  -3  -6  10    0.76    1.11
   3  -6 -10    2.05    1.49
   3   6 -10   -0.16    1.57
  -3   6  10    1.37    0.83
   3  -6 -10    0.59    1.41
   3   6 -10    0.61    1.76
   3   6 -10    1.81    0.85
   3  -6  -9    0.42    1.32
   3   6  -9   -0.74    1.41
  -3   6   9    0.52    0.80
   3  -6  -9    0.55    1.28
   3   6  -9   -0.92    1.63
   3   6  -9   -0.38    0.64
   3  -6  -8   29.91    2.00
   3   6  -8   26.79    2.06
  -3   6   8   28.81    1.61
  -3   6   8   26.72    1.71
   3   6  -8   29.65    2.30
   3  -6  -8   28.72    2.00
   3   6  -8   28.83    1.38
   3   6  -7    3.38    1.18
   3  -6  -7    4.37    1.14
  -3   6   7    5.28    0.89
   3  -6  -7    4.77    1.14
   3   6  -7    4.69    1.40
   3   6  -7    5.10    0.57
  -3   6   7    4.44    0.92
   3   6  -6    0.10    0.95
   3  -6  -6    1.18    0.96
  -3   6   6    0.86    0.66
   3  -6  -6    0.31    0.93
   3   6  -6    1.90    1.19
  -3   6   6    1.54    0.77
  -3  -6   5    1.45    0.65
   3  -6  -5    0.26    0.85
  -3   6   5    1.44    0.65
   3   6  -5    2.00    0.91
   3  -6  -5   -0.27    0.68
   3  -6  -5   -0.28    0.85
   3   6  -5    0.55    1.05
  -3  -6   5    2.95    1.18
  -3   6   5    0.39    0.66
  -3  -6   4    2.79    0.69
   3  -6  -4    1.33    0.84
   3   6  -4    2.25    0.88
  -3   6   4    1.98    0.70
   3  -6  -4    1.90    0.74
   3  -6  -4    1.76    0.87
  -3  -6   4    2.29    1.06
   3   6  -4    0.29    1.00
  -3   6   4    2.65    0.85
  -3   6   3  164.68    6.14
  -3  -6   3  182.89    6.18
   3  -6  -3  174.67    6.25
   3   6  -3  183.60    6.29
   3  -6  -3  179.17    6.23
   3   6  -3  172.92    6.32
  -3  -6   3  176.65    6.34
  -3   6   3  189.48    6.38
  -3  -6   2    4.26    0.77
  -3   6   2    2.61    0.68
   3  -6  -2    3.91    0.78
  -3  -6   2    2.83    0.71
  -3   6   2    5.17    0.95
  -3  -6   2    3.64    0.38
  -3  -6   2    3.50    0.94
  -3  -6   1  160.28    5.78
  -3  -6   1  168.64    5.58
  -3  -6   0  199.66    6.88
  -3  -6   0  206.33    6.96
  -3   6   0  201.84    6.87
  -3  -6   0  204.38    6.86
  -3  -6  -1    0.20    0.65
   3   6   1   -0.12    0.70
   3  -6   1    0.86    0.69
  -3   6  -1    0.87    0.62
  -3  -6  -1   -0.48    0.57
  -3  -6  -1    0.06    0.65
   3   6   2   88.47    3.21
   3  -6   2   91.85    3.41
   3   6   2   88.93    3.37
  -3  -6  -2   86.54    3.47
  -3   6  -2   88.37    3.08
  -3   6  -2   85.36    3.25
  -3  -6  -2   88.10    3.25
   3   6   3   55.32    2.08
   3  -6   3   54.20    2.36
   3   6   3   51.50    2.34
  -3   6  -3   50.33    2.15
  -3  -6  -3   54.24    2.49
  -3   6  -3   56.14    2.22
  -3  -6  -3   50.97    2.18
   3  -6   4    3.05    0.89
   3   6   4    2.82    0.90
  -3   6  -4    3.46    0.76
  -3  -6  -4    3.34    0.74
   3   6   4    3.87    0.55
  -3   6  -4    4.11    0.90
  -3  -6  -4    2.49    1.02
   3   6   5   21.38    1.03
   3   6   5   19.78    1.52
   3  -6   5   21.52    1.56
  -3  -6  -5   24.58    1.45
  -3   6  -5   19.53    1.37
  -3   6  -5   21.38    1.52
  -3  -6  -5   23.43    1.75
   3   6   6   13.39    0.74
  -3   6  -6   12.69    1.49
   3  -6   6   11.04    1.44
   3   6   6   15.72    1.55
  -3   6  -7   39.64    2.49
   3  -6   7   40.90    2.37
   3  -6   8    6.97    1.45
   3   6   8    7.39    1.55
  -3  -6  -8   11.97    1.89
  -3   6  -8    6.24    1.69
  -3   6  -9   10.66    1.98
   3  -7 -12    2.88    1.91
   3  -7 -11   10.78    1.85
   3   7 -11    8.72    2.17
   3   7 -11    8.95    1.13
  -3  -7  10    0.11    1.06
  -3   7  10   -0.87    1.06
   3  -7 -10    0.63    1.51
   3  -7 -10   -0.16    1.40
   3   7 -10    1.48    1.46
   3   7 -10   -0.20    1.76
   3   7 -10    0.92    0.82
  -3  -7   9    1.01    0.98
  -3   7   9    0.41    1.03
   3   7  -9    3.40    1.40
   3  -7  -9    3.96    1.37
   3   7  -9    2.19    1.69
  -3   7   9    1.88    1.02
   3   7  -9    2.16    0.69
   3  -7  -9    0.87    1.35
   3  -7  -8    2.90    1.22
   3   7  -8    1.85    1.21
   3   7  -8    4.27    1.54
   3   7  -8    2.24    0.59
  -3   7   8    3.52    0.99
   3  -7  -8    1.19    1.20
   3  -7  -7   49.15    2.48
   3   7  -7   44.70    2.47
   3   7  -7   44.96    1.79
   3  -7  -7   51.36    2.55
  -3   7   7   48.97    2.31
   3   7  -7   49.03    2.76
   3  -7  -6   87.75    3.78
   3   7  -6   96.64    3.87
   3   7  -6   99.52    4.10
   3  -7  -6   92.78    3.92
  -3   7   6   92.84    3.71
  -3   7   5    4.47    0.77
  -3  -7   5    6.12    0.71
   3   7  -5    4.95    0.96
   3  -7  -5    4.45    0.98
   3  -7  -5    3.36    0.81
   3  -7  -5    5.71    1.10
   3   7  -5    1.83    1.11
  -3  -7   5    1.80    1.14
  -3   7   5    5.94    0.94
  -3   7   4   64.84    2.74
  -3  -7   4   75.07    2.78
   3   7  -4   72.71    2.97
   3  -7  -4   69.09    2.93
   3   7  -4   66.79    3.07
   3  -7  -4   71.67    2.83
   3  -7  -4   69.10    3.06
  -3  -7   4   74.11    3.13
  -3   7   4   70.73    2.98
   3   7  -3  644.99   19.36
   3  -7  -3  550.06   19.25
  -3   7   3  517.49   19.15
  -3  -7   3  601.22   19.21
   3  -7  -3  596.50   19.28
   3   7  -3  599.75   19.39
  -3  -7   3  605.16   19.42
  -3   7   3  625.06   19.48
  -3   7   2    7.48    0.82
  -3  -7   2    6.40    0.83
  -3   7   2    7.08    1.14
  -3  -7   2    6.09    1.02
  -3  -7   2    7.29    0.56
  -3  -7   1   11.02    1.03
  -3  -7   1   14.24    0.97
  -3   7   1   13.65    0.96
  -3  -7   1   12.45    0.81
  -3  -7   0   46.39    2.05
  -3  -7   0   47.15    1.94
  -3   7   0   49.42    1.97
  -3  -7   0   47.61    2.00
  -3  -7  -1   32.68    1.63
  -3  -7  -1   33.85    1.53
   3   7   1   31.30    1.60
  -3   7  -1   33.20    1.52
   3  -7   1   28.33    1.57
  -3  -7  -1   33.27    1.48
  -3  -7  -2   33.93    1.76
  -3   7  -2   34.88    1.34
  -3   7  -2   30.94    1.52
  -3  -7  -2   31.77    1.54
   3   7   2   35.02    1.69
   3  -7   2   34.88    1.69
  -3  -7  -3  227.68    8.16
  -3   7  -3  243.11    7.81
  -3   7  -3  225.08    7.85
  -3  -7  -3  230.72    7.85
   3   7   3  232.71    8.01
   3  -7   3  224.94    7.98
  -3   7  -4    0.67    0.68
  -3  -7  -4    1.07    0.72
   3  -7   4   -0.17    0.83
   3   7   4   -0.67    0.87
  -3  -7  -4    0.99    1.00
  -3   7  -4    0.97    0.80
   3   7   5    0.19    1.01
  -3   7  -5   -0.48    0.89
  -3  -7  -5   -0.98    0.90
   3  -7   5   -0.28    1.01
  -3  -7  -5    1.99    1.19
  -3   7  -5    0.53    0.95
  -3   7  -6    6.27    1.26
   3   7   6    5.83    1.21
   3  -7   6    8.42    1.34
  -3   7  -7    1.51    1.36
   3  -7   7    3.25    1.25
   3   7   7    2.85    1.25
   3   7   8  101.44    4.33
   3  -7   8   94.17    4.24
  -3  -7  -8   98.75    4.63
  -3   7  -8  100.35    4.42
  -3   7  -9   17.16    2.15
   3  -8 -12    1.49    1.88
   3  -8 -11    8.24    1.89
   3   8 -11    7.07    2.13
   3   8 -11    7.84    1.05
  -3  -8  10    5.90    1.17
  -3   8  10    4.85    1.17
   3  -8 -10    6.22    1.66
   3   8 -10    3.31    1.67
   3  -8 -10    6.36    1.67
   3   8 -10    8.14    1.93
   3   8 -10    6.60    0.89
  -3  -8   9    0.10    0.99
  -3   8   9    0.10    1.02
   3   8  -9    0.15    1.36
   3  -8  -9    0.85    1.28
   3   8  -9    0.90    1.69
  -3   8   9    0.92    1.07
   3   8  -9    0.98    0.66
   3  -8  -9    1.67    1.39
   3  -8  -8   27.59    2.06
   3   8  -8   29.51    2.10
  -3   8   8   26.70    1.80
   3   8  -8   28.48    2.29
   3   8  -8   26.84    1.29
   3  -8  -8   29.43    2.15
   3  -8  -7    8.47    1.27
   3   8  -7    8.08    1.32
   3   8  -7   12.15    1.61
   3   8  -7    9.31    0.62
  -3   8   7    8.41    1.19
   3  -8  -7   12.03    1.49
   3   8  -6   27.79    1.77
   3  -8  -6   26.80    1.70
   3   8  -6   28.91    2.05
   3  -8  -6   25.12    1.85
  -3   8   6   26.59    1.67
  -3   8   5   52.41    2.19
  -3  -8   5   54.16    2.20
   3  -8  -5   51.68    2.42
   3   8  -5   52.48    2.47
   3  -8  -5   51.64    2.28
   3   8  -5   50.11    2.70
  -3  -8   5   56.07    2.74
   3  -8  -5   53.66    2.63
  -3   8   5   52.68    2.47
  -3   8   4   17.37    1.13
  -3  -8   4   19.38    1.10
   3  -8  -4   18.20    1.28
   3   8  -4   18.34    1.34
   3  -8  -4   18.33    1.21
   3   8  -4   18.79    1.45
   3  -8  -4   17.71    1.50
  -3  -8   4   17.08    1.50
  -3   8   4   15.34    1.33
   3  -8  -3   64.37    2.71
   3   8  -3   72.97    2.79
  -3  -8   3   68.57    2.63
  -3   8   3   65.60    2.64
   3  -8  -3   62.71    2.70
   3   8  -3   64.67    2.23
  -3  -8   3   64.54    2.90
  -3   8   3   70.62    2.97
  -3  -8   2    3.40    0.68
  -3   8   2    2.18    0.69
  -3   8   2    2.36    0.99
  -3  -8   2    3.22    0.97
  -3  -8   2    2.93    0.51
   3   8  -2    3.19    0.44
  -3  -8   1  180.98    6.40
  -3  -8   1  180.58    6.23
  -3   8   1  179.63    6.25
   3   8  -1  183.43    6.18
  -3  -8   1  188.16    6.23
  -3  -8   0   51.77    2.17
  -3  -8   0   51.15    2.02
  -3   8   0   50.54    2.06
  -3  -8   0   48.20    2.09
  -3  -8  -1   42.23    1.81
   3   8   1   40.73    1.88
   3  -8   1   41.84    1.91
  -3   8  -1   39.72    1.77
  -3  -8  -1   44.14    1.75
  -3  -8  -1   38.59    1.93
  -3  -8  -2    5.57    0.63
  -3   8  -2    7.11    0.73
  -3  -8  -2    6.86    0.69
  -3  -8  -2    6.91    0.95
   3   8   2    7.82    0.85
   3  -8   2    4.34    0.84
  -3   8  -3   31.12    1.50
  -3  -8  -3   30.21    1.50
  -3   8  -3   30.31    1.43
  -3  -8  -3   30.00    1.82
   3  -8   3   29.90    1.66
   3   8   3   31.97    1.70
  -3   8  -4   98.38    3.63
  -3  -8  -4   98.23    3.64
  -3   8  -4   95.98    3.65
  -3  -8  -4   99.42    4.06
   3   8   4   91.77    3.77
   3  -8   4   89.00    3.77
   3   8   5    6.16    1.17
  -3  -8  -5    2.87    0.88
   3  -8   5    5.81    1.08
  -3   8  -5    4.32    0.91
  -3  -8  -5    5.70    1.31
  -3   8  -5    5.99    1.03
   3   8   6   -0.21    1.05
   3  -8   6   -1.67    1.10
  -3  -8  -6    0.15    1.30
  -3   8  -6    0.21    1.10
  -3   8  -7    0.61    1.27
   3   8   7    0.71    1.30
   3  -8   7    0.82    1.29
   3  -8   8  161.35    6.42
   3   8   8  173.73    6.53
  -3  -8  -8  163.42    6.81
  -3   8  -8  172.47    6.61
  -3   8  -9    0.79    1.69
   3  -9 -11    1.82    1.65
   3   9 -11    0.64    1.97
   3   9 -11    0.58    0.85
  -3  -9  10    3.61    1.16
  -3   9  10    4.70    1.20
   3  -9 -10    4.79    1.63
   3   9 -10    4.14    1.72
   3  -9 -10    1.91    1.62
   3   9 -10    6.93    1.93
   3   9 -10    4.63    0.81
  -3  -9   9    1.63    1.01
  -3   9   9    2.53    0.99
   3  -9  -9    2.57    1.41
   3   9  -9    3.58    1.46
   3   9  -9    3.62    1.67
  -3   9   9    3.13    1.21
   3   9  -9    2.93    0.67
   3  -9  -9    1.59    1.39
   3   9  -8   77.36    3.81
   3  -9  -8   95.88    3.88
   3   9  -8   85.83    4.06
  -3   9   8   90.91    3.67
   3  -9  -8   79.66    3.87
   3   9  -8   81.40    3.02
   3  -9  -7   11.31    1.35
   3   9  -7   10.11    1.33
   3  -9  -7   11.02    1.51
   3   9  -7    7.62    1.52
  -3   9   7   10.01    1.18
   3  -9  -6   26.59    1.71
   3   9  -6   24.43    1.75
   3  -9  -6   25.10    1.41
   3   9  -6   24.93    1.06
   3   9  -6   21.95    1.86
  -3   9   6   26.02    1.66
   3  -9  -6   26.40    1.88
  -3  -9   5    4.43    0.66
   3  -9  -5    4.28    1.00
   3   9  -5    3.27    0.94
  -3   9   5    4.28    0.72
   3  -9  -5    2.97    0.77
   3  -9  -5    3.79    1.05
   3   9  -5    4.12    1.17
  -3   9   5    3.36    0.98
  -3   9   4   81.12    3.16
  -3  -9   4   87.93    3.18
   3  -9  -4   81.41    3.34
   3   9  -4   93.31    3.45
   3   9  -4   81.68    2.76
  -3  -9   4   87.80    3.64
  -3   9   4   88.48    3.57
   3   9  -4   90.81    3.58
   3  -9  -4   85.53    3.31
  -3   9   3  601.88   20.52
  -3  -9   3  624.70   20.53
   3   9  -3  641.07   20.23
  -3  -9   3  625.58   20.84
  -3   9   3  642.28   20.94
   3  -9  -3  626.97   20.67
  -3  -9   2   59.64    2.44
  -3   9   2   55.26    2.41
  -3  -9   2   63.67    2.73
  -3  -9   2   60.08    2.33
  -3   9   2   64.13    2.86
   3   9  -2   63.45    2.24
  -3  -9   1    1.42    0.59
  -3   9   1    1.25    0.62
   3   9  -1    1.99    0.52
  -3  -9   1    1.36    0.60
  -3  -9   0   59.34    2.53
  -3  -9   0   64.22    2.39
  -3   9   0   60.91    2.42
   3   9   0   64.75    2.50
  -3  -9   0   62.16    2.54
  -3  -9  -1   52.65    2.19
   3   9   1   51.80    2.24
   3  -9   1   56.07    2.27
  -3   9  -1   51.40    2.10
  -3  -9  -1   53.59    2.08
  -3  -9  -1   50.05    2.31
  -3  -9  -2    3.07    0.59
   3   9   2    3.20    0.75
   3  -9   2    2.35    0.73
  -3   9  -2    3.44    0.60
  -3  -9  -2    3.23    0.62
  -3  -9  -2    2.04    0.89
  -3   9  -3   16.83    1.02
  -3   9  -3   18.58    1.11
  -3  -9  -3   18.84    1.11
  -3  -9  -3   18.72    1.46
   3   9   3   19.26    1.28
   3  -9   3   17.22    1.30
  -3   9  -4    0.87    0.69
  -3  -9  -4    0.54    0.73
   3   9   4    0.09    0.90
   3  -9   4   -1.02    0.96
  -3  -9  -4   -0.71    1.02
  -3   9  -4    0.45    0.71
   3   9   5    3.92    1.07
   3  -9   5    5.48    1.11
  -3   9  -5    1.96    0.86
  -3  -9  -5    4.02    0.89
  -3  -9  -5    4.03    1.24
  -3   9  -5    4.21    1.02
   3   9   6    0.21    1.14
   3  -9   6   -0.11    1.19
  -3  -9  -6    1.66    1.33
  -3   9  -6    0.83    1.09
  -3   9  -7    9.28    1.51
   3   9   7    8.46    1.42
   3  -9   7    8.43    1.42
  -3   9  -8    1.79    1.57
   3  -9   8    2.73    1.49
   3   9   8    1.72    1.55
   3 -10 -11    5.13    1.86
   3  10 -11    5.35    2.08
   3  10 -11    5.44    0.98
  -3 -10  10    0.21    1.04
  -3  10  10   -0.74    1.13
   3 -10 -10    3.21    1.65
   3  10 -10    0.33    1.60
   3 -10 -10    1.76    1.50
   3  10 -10   -0.60    1.84
   3  10 -10    0.58    0.69
  -3 -10   9   11.52    1.29
  -3  10   9   10.49    1.29
   3 -10  -9   13.54    1.75
   3  10  -9   11.45    1.70
   3  10  -9   10.59    1.88
  -3  10   9    8.94    1.38
   3  10  -9    9.36    0.83
   3 -10  -9    9.70    1.84
   3 -10  -8   20.68    1.73
   3  10  -8   18.16    1.79
   3  10  -8   16.46    1.97
  -3  10   8   21.48    1.68
   3  10  -8   15.95    0.92
   3 -10  -8   18.28    1.92
   3  10  -7    6.39    1.32
   3 -10  -7    6.50    1.19
   3 -10  -7    6.71    1.48
   3  10  -7    8.08    1.57
  -3  10   7    9.46    1.30
   3 -10  -6   14.17    1.38
   3  10  -6   14.96    1.37
   3 -10  -6   13.77    1.11
   3 -10  -6   12.84    1.59
   3  10  -6   15.03    1.58
   3  10  -6   13.91    0.74
  -3  10   6   11.21    1.31
   3  10  -5   32.83    2.07
   3 -10  -5   28.75    1.61
   3  10  -5   35.99    1.86
   3 -10  -5   32.81    1.84
  -3 -10   5   35.39    1.56
  -3  10   5   29.66    1.51
   3  10  -5   31.64    1.19
   3 -10  -5   29.85    2.03
  -3  10   5   34.34    1.95
  -3 -10   4  101.91    3.53
  -3  10   4   82.00    3.45
   3 -10  -4   94.26    3.73
   3  10  -4  101.99    3.78
  -3 -10   4   89.54    3.98
  -3  10   4   94.39    3.95
   3  10  -4   96.93    3.19
   3 -10  -4   98.13    3.69
  -3 -10   3  115.23    4.06
  -3 -10   3  114.19    4.47
   3  10  -3  116.36    3.80
  -3  10   3  118.70    4.54
  -3  10   2   24.91    1.43
  -3 -10   2   32.61    1.51
  -3 -10   2   27.87    1.75
  -3  10   2   34.92    1.99
  -3 -10   2   29.62    1.42
   3  10  -2   31.97    1.32
  -3  10   1    4.23    0.67
  -3  10   1    5.93    1.19
  -3 -10   1    4.03    0.61
  -3 -10   1    4.87    0.77
   3  10  -1    4.48    0.62
   3 -10   0   58.62    2.07
  -3 -10   0   56.66    2.41
  -3 -10   0   60.90    2.24
  -3  10   0   54.73    2.23
   3  10   0   58.01    2.38
  -3 -10   0   55.69    2.44
  -3 -10  -1    7.61    0.81
  -3  10  -1    8.71    0.78
   3  10   1    6.22    0.83
   3 -10   1    7.83    0.89
  -3 -10  -1    6.86    0.65
   3  10   1    7.82    0.95
  -3 -10  -1    8.81    0.96
  -3 -10  -2   35.16    1.55
  -3  10  -2   34.36    1.53
  -3 -10  -2   34.11    1.54
  -3 -10  -2   33.27    1.88
   3  10   2   35.55    1.71
   3 -10   2   34.22    1.75
  -3  10  -3   21.81    1.23
  -3 -10  -3   22.95    1.24
  -3 -10  -3   23.19    1.65
   3 -10   3   23.60    1.47
   3  10   3   22.35    1.41
  -3  10  -4   -0.07    0.70
  -3 -10  -4   -0.14    0.72
   3  10   4   -0.43    1.02
   3 -10   4   -1.12    1.00
  -3 -10  -4    1.24    1.05
  -3  10  -4    0.70    0.75
   3 -10   5    0.96    1.03
   3  10   5    0.67    1.06
  -3  10  -5   -1.65    0.91
  -3 -10  -5   -0.41    0.88
  -3 -10  -5    0.28    1.14
  -3  10  -5   -0.08    0.91
   3  10   6    0.54    1.16
   3 -10   6   -0.11    1.21
  -3 -10  -6   -1.56    1.27
  -3  10  -6    0.40    1.04
   3  10   7    6.82    1.48
   3 -10   7    6.74    1.42
  -3  10  -7    6.32    1.38
   3  10   8    2.12    1.38
  -3  10  -8    3.71    1.54
   3 -11 -11    1.18    1.80
  -3 -11  10    3.65    1.20
  -3  11  10    4.18    1.10
   3 -11 -10    5.03    1.80
   3  11 -10    1.64    1.64
   3 -11 -10    1.44    1.53
   3  11 -10    2.83    1.95
   3  11 -10    4.33    0.79
  -3  11  10    4.96    1.40
  -3 -11   9    1.37    1.01
  -3  11   9    0.10    1.07
   3 -11  -9    2.72    1.37
   3  11  -9    0.89    1.42
   3  11  -9    3.72    1.69
   3  11  -9    1.47    0.61
  -3  11   9    2.44    1.29
   3 -11  -9    1.58    1.55
   3  11  -8    3.18    1.34
   3 -11  -8    4.37    1.32
   3  11  -8    1.70    1.56
  -3  11   8    1.98    1.10
   3  11  -8    1.90    0.49
   3 -11  -8    2.81    1.53
   3 -11  -7    2.78    1.24
   3  11  -7    3.48    1.21
   3  11  -7    2.46    0.58
   3 -11  -7    3.65    1.29
   3  11  -7    3.06    1.41
  -3  11   7    1.74    1.03
   3  11  -6    8.43    1.22
   3 -11  -6    9.34    1.25
   3 -11  -6   12.42    1.04
   3 -11  -6   11.64    1.52
   3  11  -6    8.84    1.51
   3  11  -6    9.29    0.65
  -3  11   6   10.92    1.29
   3 -11  -5   28.35    1.59
   3  11  -5   31.33    2.01
   3 -11  -5   31.58    1.79
   3  11  -5   30.00    1.78
  -3 -11   5   31.70    1.47
   3  11  -5   29.62    1.19
  -3  11   5   30.56    1.90
   3 -11  -5   28.63    2.04
   3 -11  -4   41.28    2.00
  -3  11   4   39.77    1.78
  -3 -11   4   42.32    1.81
  -3  11   4   45.84    2.36
   3  11  -4   41.16    1.55
   3  11  -4   44.68    2.11
   3 -11  -4   40.99    2.04
  -3  11   3  694.71   24.47
  -3 -11   3  785.02   24.52
  -3 -11   3  775.10   24.95
   3  11  -3  768.81   24.32
  -3  11   3  764.40   25.06
  -3 -11   2   22.66    1.28
  -3  11   2   21.98    1.26
  -3 -11   2   25.20    1.64
   3  11  -2   24.58    1.18
  -3 -11   2   25.16    1.31
  -3  11   2   24.06    1.81
  -3  11   1    2.45    1.12
  -3  11   1    3.53    0.58
  -3 -11   1    2.07    0.55
  -3 -11   1    2.77    0.70
  -3  11   1    2.37    0.69
  -3 -11   1    2.48    0.75
   3  11  -1    2.63    0.63
   3 -11   0   34.66    1.42
  -3 -11   0   34.28    1.76
  -3 -11   0   36.57    1.53
  -3  11   0   36.57    1.55
   3  11   0   37.06    1.70
  -3 -11   0   36.05    1.83
  -3  11  -1  116.88    4.24
  -3 -11  -1  119.68    4.24
  -3 -11  -1  118.91    4.38
   3  11   1  129.00    4.56
   3 -11   1  123.86    4.14
  -3 -11  -1  122.14    4.63
  -3 -11  -2    5.12    0.70
  -3  11  -2    5.39    0.68
  -3 -11  -2    4.40    0.65
  -3 -11  -2    4.69    1.00
   3 -11   2    5.21    0.80
   3  11   2    3.50    0.78
  -3  11  -3    0.51    0.58
  -3 -11  -3    2.02    0.63
  -3 -11  -3    1.47    0.99
   3  11   3    2.35    0.85
   3 -11   3    1.80    0.86
  -3  11  -4    6.74    0.93
  -3 -11  -4    6.29    0.87
  -3  11  -4    5.68    0.85
  -3 -11  -4    6.15    1.23
   3 -11   4    5.31    1.09
   3  11   4    6.53    1.05
  -3  11  -5   76.36    3.22
  -3 -11  -5   78.93    3.71
   3  11   5   78.33    3.40
   3 -11   5   79.51    3.40
   3 -11   6   -1.94    1.25
   3  11   6   -0.22    1.22
  -3 -11  -6    0.32    1.38
  -3  11  -6    0.30    1.09
  -3  11  -7   12.43    1.61
   3 -11   7   13.62    1.65
   3  11   7   12.63    1.60
  -3  11  -8   17.52    1.94
  -3 -12  10    9.59    1.32
  -3  12  10    7.94    1.23
   3 -12 -10    6.82    1.91
   3  12 -10   11.44    1.89
   3 -12 -10    8.62    1.77
   3  12 -10    5.46    1.93
  -3  12  10    7.10    1.57
   3  12 -10    7.60    0.85
  -3 -12   9   30.39    1.79
  -3  12   9   30.04    1.81
   3 -12  -9   23.05    2.34
   3  12  -9   27.33    2.15
   3 -12  -9   28.38    2.22
   3  12  -9   23.41    2.33
  -3  12   9   30.32    2.09
   3  12  -9   24.24    1.27
   3 -12  -8   17.24    1.74
   3  12  -8   19.78    1.83
   3 -12  -8   17.84    2.06
   3  12  -8   21.17    2.10
  -3  12   8   20.76    1.69
   3  12  -8   18.36    0.95
  -3 -12   8   18.29    1.42
   3  12  -7   30.30    1.99
   3 -12  -7   28.41    1.91
  -3  12   7   27.41    1.88
   3 -12  -7   25.40    2.20
   3  12  -7   26.49    1.28
   3  12  -7   31.07    2.19
   3 -12  -6   31.76    1.98
   3  12  -6   36.39    2.06
   3  12  -6   32.96    2.18
   3 -12  -6   33.52    1.69
  -3 -12   6   27.55    2.29
  -3  12   6   32.02    2.06
   3  12  -6   32.03    1.36
   3 -12  -6   32.82    2.32
   3 -12  -5    2.19    0.80
   3 -12  -5    3.48    1.27
   3 -12  -5    2.66    0.95
   3  12  -5    1.60    0.91
  -3  12   5    1.32    1.08
   3  12  -5    1.29    0.42
   3 -12  -4  126.77    4.60
  -3  12   4  116.13    4.33
  -3 -12   4  127.82    4.37
  -3  12   4  133.31    4.99
   3  12  -4  120.78    4.18
   3 -12  -4  114.89    4.57
   3  12  -4  128.78    4.66
  -3  12   3   91.98    3.54
  -3 -12   3   96.08    3.56
  -3 -12   3   96.89    4.06
   3  12  -3  102.51    3.46
  -3  12   3  102.22    4.20
  -3  12   2    7.43    0.76
  -3 -12   2    7.26    0.78
  -3 -12   2    7.61    1.18
   3  12  -2    6.84    0.72
  -3 -12   2    7.61    0.86
  -3  12   2    8.87    1.28
  -3 -12   1   11.30    0.92
  -3  12   1   11.97    0.96
  -3  12   1   14.20    0.86
  -3 -12   1   13.31    0.82
  -3  12   1   11.68    1.46
   3  12  -1   11.00    0.90
  -3 -12   1   13.32    1.09
   3 -12   0   39.81    1.63
  -3 -12   0   42.24    1.69
  -3  12   0   41.78    1.70
   3  12   0   40.02    1.89
  -3 -12   0   42.36    2.06
  -3  12  -1   13.53    0.86
  -3 -12  -1   13.04    0.83
  -3 -12  -1   13.18    1.06
   3  12   1   12.29    1.09
   3 -12   1   13.16    0.82
  -3 -12  -1   11.70    1.18
  -3 -12  -2   10.67    0.90
  -3  12  -2   13.64    0.87
  -3 -12  -2   11.77    0.87
   3  12   2   10.96    1.22
  -3 -12  -2   11.96    1.28
   3  12   2   12.23    1.02
   3 -12   2   13.73    1.15
  -3  12  -3   23.67    1.33
  -3 -12  -3   26.84    1.38
  -3 -12  -3   28.38    1.89
   3  12   3   27.05    1.55
   3 -12   3   26.77    1.58
  -3 -12  -4    5.28    0.87
  -3  12  -4    5.13    0.87
  -3 -12  -4    6.20    1.36
   3  12   4    5.43    1.02
   3 -12   4    7.02    1.10
   3 -12   5   11.74    1.30
   3  12   5   11.58    1.31
  -3 -12  -5   14.16    1.69
  -3  12  -5   12.40    1.18
   3 -12   6    0.87    1.22
   3  12   6    1.31    1.13
  -3 -12  -6    2.68    1.47
  -3  12  -6    2.18    1.06
   3  12   7    9.91    1.53
   3 -12   7   10.99    1.62
  -3  12  -7   12.64    1.56
  -3 -12  -7   13.29    1.89
  -3  12  -8  129.42    5.31
  -3  13  10    1.02    1.10
  -3 -13  10    0.92    1.03
   3 -13 -10    0.40    1.75
   3  13 -10   -0.65    1.77
   3 -13 -10    0.96    1.58
   3  13 -10    5.20    2.04
   3  13 -10    0.79    0.66
  -3  13  10    3.37    1.52
  -3 -13   9   18.54    1.50
  -3  13   9   19.44    1.49
   3 -13  -9   14.65    2.13
   3 -13  -9   13.92    1.82
   3  13  -9   19.29    1.99
   3  13  -9   16.11    2.07
   3  13  -9   17.95    1.00
  -3  13   9   15.90    1.75
  -3 -13   8    6.13    1.02
  -3  13   8    4.22    1.04
   3 -13  -8    4.36    1.36
   3  13  -8    6.59    1.43
   3  13  -8    5.92    0.60
  -3  13   8    6.12    1.37
   3 -13  -8    4.62    1.58
   3  13  -8    5.86    0.77
   3 -13  -7    1.19    1.19
   3  13  -7    1.69    1.22
   3  13  -7    0.54    0.54
   3 -13  -7    1.86    1.45
   3  13  -7    0.46    1.35
  -3  13   7    2.18    1.20
   3 -13  -6   16.90    1.49
   3  13  -6   18.32    1.55
   3 -13  -6   17.30    1.25
   3  13  -6   21.25    1.84
   3 -13  -6   17.05    1.81
  -3 -13   6   20.72    1.92
  -3  13   6   17.71    1.61
   3  13  -6   16.32    0.94
   3 -13  -5   94.72    3.82
   3  13  -5  101.64    3.91
   3  13  -5   94.65    3.36
  -3  13   5   92.46    4.11
   3 -13  -5   95.85    3.72
   3 -13  -4  202.65    7.36
   3  13  -4  230.18    7.48
   3 -13  -4  216.48    7.41
  -3  13   4  203.87    7.10
  -3 -13   4  208.35    7.12
  -3  13   4  216.30    7.82
   3  13  -4  208.35    7.02
  -3  13   3  116.70    4.30
  -3 -13   3  128.00    4.34
   3  13  -3  121.99    4.28
  -3  13   3  125.53    5.03
  -3  13   2    4.89    0.66
  -3 -13   2    4.70    0.69
  -3 -13   2    5.70    1.13
   3  13  -2    5.85    0.68
  -3  13   2    4.74    1.13
  -3 -13   2    5.10    0.83
  -3  13   1   10.02    0.89
  -3 -13   1   12.41    0.95
  -3  13   1   14.23    1.57
  -3 -13   1   12.56    0.81
  -3  13   1   12.80    0.79
   3  13  -1   12.87    0.98
  -3 -13   1   13.06    1.17
   3 -13   0   34.10    1.50
  -3  13   0   35.82    1.49
  -3 -13   0   35.26    1.47
   3  13   0   36.84    1.77
  -3 -13   0   33.74    1.93
  -3 -13  -1   17.47    0.99
  -3  13  -1   21.46    1.07
  -3 -13  -1   20.96    1.28
   3 -13   1   20.01    1.08
   3  13   1   21.16    1.42
  -3 -13  -1   19.87    1.50
  -3 -13  -2   13.84    1.01
  -3  13  -2   13.20    0.92
  -3 -13  -2   15.61    0.93
  -3 -13  -2   14.11    1.45
   3  13   2   16.08    1.36
   3  13   2   12.48    1.09
   3 -13   2   13.24    1.13
  -3 -13  -3   11.56    0.92
  -3  13  -3   10.25    0.87
  -3 -13  -3   13.72    1.46
   3  13   3   10.48    1.05
   3 -13   3   13.95    1.22
  -3  13  -4    8.82    0.96
  -3 -13  -4    6.53    0.93
  -3 -13  -4    8.08    1.42
   3  13   4    7.10    1.09
   3 -13   4    8.96    1.19
  -3 -13  -5   -0.16    1.35
   3 -13   5   -0.89    1.17
   3  13   5   -0.78    1.07
   3 -13   6    1.87    1.21
   3  13   6   -1.20    1.24
  -3 -13  -6    1.22    1.38
  -3  13  -6    0.36    1.01
   3  13   7    0.61    1.27
   3 -13   7   -1.96    1.41
  -3  13  -7    0.11    1.18
  -3 -13  -7    0.19    1.64
  -3 -14  10    1.62    1.15
  -3  14  10    1.51    1.10
   3 -14 -10   -0.41    1.86
   3  14 -10    0.35    0.81
   3 -14 -10   -0.65    1.70
   3  14 -10    0.33    1.71
   3  14 -10    4.20    2.00
   3  14 -10    1.52    0.66
  -3 -14   9    6.47    1.12
  -3  14   9    4.89    1.10
   3 -14  -9    3.33    1.74
   3  14  -9    3.19    0.76
   3  14  -9    4.77    1.55
   3 -14  -9    5.76    1.64
   3  14  -9    4.42    1.74
  -3  14   9    6.05    1.54
   3  14  -9    5.08    0.66
  -3 -14   8    4.12    0.93
  -3  14   8    2.65    0.99
   3 -14  -8    3.19    1.37
   3  14  -8    2.15    1.33
   3  14  -8    3.12    0.69
   3 -14  -8    2.05    1.71
   3  14  -8    2.72    1.53
   3  14  -8    3.27    0.54
  -3  14   8    2.22    1.20
   3 -14  -7   41.28    2.36
   3  14  -7   41.71    2.35
   3  14  -7   44.27    2.67
  -3 -14   7   36.79    2.75
  -3  14   7   41.00    2.47
   3 -14  -7   38.27    2.78
   3  14  -7   39.32    1.70
   3  14  -6   21.07    1.67
   3 -14  -6   24.91    1.72
   3 -14  -6   21.19    1.37
   3 -14  -6   21.76    2.13
  -3 -14   6   25.38    2.17
   3  14  -6   18.37    1.05
  -3  14   6   17.43    1.74
   3 -14  -5    4.17    0.96
   3  14  -5    2.93    1.02
   3 -14  -5    3.19    1.00
  -3 -14   5    3.75    1.54
  -3  14   5    2.55    1.26
   3  14  -5    2.09    0.56
   3 -14  -4   30.86    1.71
   3  14  -4   31.21    1.77
   3 -14  -4   32.18    1.77
  -3 -14   4   31.52    1.42
  -3  14   4   29.97    1.40
  -3  14   4   36.83    2.23
   3  14  -4   31.82    1.41
  -3 -14   3   45.28    1.85
  -3  14   3   44.23    1.83
   3  14  -3   43.66    1.87
  -3  14   3   49.89    2.68
  -3  14   2    2.49    0.58
  -3 -14   2    3.73    0.66
  -3 -14   2    1.99    1.13
   3  14  -2    3.08    0.66
  -3  14   2    1.76    0.58
  -3  14   2    2.97    1.27
  -3 -14   2    2.31    0.79
  -3 -14   1   14.32    0.99
  -3  14   1   13.00    0.94
  -3 -14   1   16.70    0.86
  -3  14   1   14.01    1.58
  -3  14   1   14.86    0.87
   3  14  -1   13.89    1.08
  -3 -14   1   15.97    1.29
   3 -14   0   37.45    1.70
  -3 -14   0   41.76    1.63
  -3  14   0   39.63    1.62
   3  14   0   41.53    1.98
  -3 -14   0   39.98    2.12
  -3  14  -1    5.21    0.59
  -3 -14  -1    3.39    0.54
  -3 -14  -1    4.37    0.89
   3 -14   1    4.30    0.74
  -3 -14  -1    3.59    1.06
   3  14   1    3.47    0.86
  -3  14  -2  112.44    3.94
  -3 -14  -2  113.40    3.94
  -3 -14  -2  116.11    4.08
   3  14   2  105.28    4.11
   3 -14   2  106.91    4.16
   3 -14   2  110.39    3.99
   3  14   2  109.00    4.38
  -3 -14  -2  107.90    4.56
  -3 -14  -3    6.26    0.64
  -3  14  -3    5.87    0.76
  -3 -14  -3    5.67    0.77
  -3 -14  -3    3.74    1.21
   3  14   3    6.63    0.98
   3 -14   3    7.58    1.03
  -3  14  -4   -0.49    0.79
  -3 -14  -4   -0.59    1.23
   3 -14   4    1.17    0.98
   3  14   4    1.66    0.99
  -3 -14  -5    1.97    1.29
   3 -14   5    3.19    1.11
   3  14   5    3.52    1.11
  -3 -14  -6   17.03    2.03
   3  14   6   14.25    1.63
   3 -14   6   16.97    1.59
  -3  14  -7    8.95    1.37
   3  14   7    8.74    1.60
   3 -14   7    7.63    1.52
   3  15 -10   11.74    1.03
   3  15 -10   14.38    2.08
   3 -15 -10   12.07    1.90
   3  15 -10   15.07    2.26
  -3 -15  10   14.12    1.48
  -3  15  10   11.80    1.38
  -3 -15   9    2.00    0.99
  -3  15   9    0.99    1.01
   3  15  -9    0.82    0.73
   3 -15  -9    0.61    1.84
   3 -15  -9    1.78    1.42
   3  15  -9    1.93    1.51
   3  15  -9    3.68    1.86
  -3  15   9    1.05    1.42
  -3  15   8   10.59    1.15
  -3 -15   8   12.21    1.16
   3  15  -8    8.74    1.56
   3 -15  -8   12.34    1.60
   3  15  -8    7.70    0.84
   3 -15  -8    6.89    1.82
   3  15  -8   11.07    0.73
   3  15  -8   10.02    1.75
  -3  15   8    8.48    1.52
  -3 -15   7    3.40    0.94
   3  15  -7    4.11    1.27
   3 -15  -7    6.65    1.40
   3 -15  -7    4.78    0.86
   3  15  -7    4.61    0.67
   3 -15  -7    4.90    1.71
  -3 -15   7    4.87    1.81
  -3  15   7    6.08    1.34
   3 -15  -6    6.64    1.22
   3  15  -6    5.68    1.19
   3 -15  -6    5.50    0.98
   3 -15  -6    5.57    1.55
  -3 -15   6    5.83    1.72
   3  15  -6    5.31    0.69
  -3  15   6    5.73    1.34
   3 -15  -5    1.80    0.93
  -3 -15   5    0.43    1.37
  -3  15   5    0.57    1.14
   3  15  -5    0.57    0.54
   3 -15  -5   -0.27    0.92
   3  15  -5   -0.38    0.94
  -3 -15   4   42.48    1.77
  -3  15   4   47.35    2.62
   3  15  -4   40.89    1.79
  -3  15   3  192.23    6.80
  -3 -15   3  203.95    6.84
   3  15  -3  209.45    6.96
  -3  15   2    4.09    0.62
  -3 -15   2    6.15    0.66
   3  15  -2    5.22    0.78
  -3  15   2    3.65    0.60
  -3  15   2    6.40    1.43
  -3 -15   2    4.03    0.59
  -3 -15   2    4.81    0.95
  -3  15   1    2.63    0.63
  -3 -15   1    3.39    0.66
  -3 -15   1    3.53    0.98
  -3  15   1    2.40    1.28
  -3  15   1    3.18    0.55
  -3 -15   1    2.84    0.52
   3  15  -1    2.53    0.79
  -3 -15   0   60.73    2.24
  -3  15   0   62.85    2.26
   3  15   0   63.48    2.67
  -3 -15   0   56.57    2.82
   3 -15   0   58.51    2.38
  -3  15  -1    1.06    0.54
  -3 -15  -1    0.55    0.45
  -3 -15  -1    1.64    0.84
   3 -15   1    0.99    0.69
  -3 -15  -1    1.67    1.14
   3  15   1    1.58    0.94
  -3  15  -2   10.99    0.81
  -3 -15  -2   10.78    0.78
  -3 -15  -2   11.54    1.02
   3 -15   2   10.24    1.10
   3 -15   2   10.94    0.97
  -3 -15  -2    8.79    1.45
   3  15   2   12.18    1.33
  -3 -15  -3    1.64    0.57
   3  15   3    1.16    0.83
   3 -15   3    1.38    0.87
   3  15   3    0.59    1.04
  -3 -15  -3    1.00    1.22
  -3  15  -3    0.80    0.66
  -3 -15  -3    0.57    0.66
   3  15   4    1.22    0.95
   3 -15   4    1.44    0.99
  -3 -15  -4   -0.16    1.34
   3 -15   5    5.12    1.18
   3  15   5    2.45    1.10
  -3 -15  -5    2.74    1.48
   3 -15   6    1.67    1.12
   3  15   6    0.55    1.17
  -3 -15  -6    0.56    1.60
   3  15   7   42.97    2.58
   3 -15   7   37.30    2.41
   3  16 -10    4.72    1.72
   3 -16 -10    6.55    1.82
   3  16 -10    4.33    1.92
  -3 -16  10    8.68    1.34
  -3  16  10    6.44    1.28
  -3 -16   9   29.71    1.74
  -3  16   9   29.60    1.77
   3 -16  -9   25.79    2.69
   3 -16  -9   29.81    2.30
   3  16  -9   25.91    2.27
  -3  16   9   27.16    2.24
   3  16  -9   29.38    2.51
   3  16  -9   22.43    1.36
   3  16  -8    9.61    1.61
   3 -16  -8   12.04    1.65
   3  16  -8    8.09    0.85
   3 -16  -8    9.13    2.09
  -3 -16   8   10.48    1.14
  -3  16   8    7.69    1.07
   3  16  -8    7.74    0.69
  -3  16   8    9.98    1.53
  -3 -16   7    2.72    0.85
  -3  16   7    2.44    0.83
   3 -16  -7    3.61    1.25
   3  16  -7    1.33    1.13
   3 -16  -7    4.38    0.86
   3  16  -7    3.88    0.71
   3 -16  -7    3.93    1.82
  -3 -16   7    3.96    1.74
  -3  16   7    3.99    1.42
   3 -16  -6    1.04    1.12
   3  16  -6    0.32    1.04
   3 -16  -6    0.86    0.82
   3 -16  -6    2.46    1.58
  -3 -16   6   -0.32    1.66
   3  16  -6   -0.20    0.62
  -3  16   6    0.15    1.16
   3 -16  -5    2.56    0.95
  -3 -16   5    1.65    1.45
  -3  16   5    3.71    1.33
   3  16  -5    2.10    0.67
   3 -16  -5    3.71    1.08
   3  16  -5    2.26    1.01
  -3  16   4    8.69    1.48
   3  16  -4    7.42    0.81
  -3 -16   4   11.31    1.64
  -3  16   3   80.96    2.92
  -3 -16   3   80.84    2.97
  -3  16   3   87.49    3.95
   3  16  -3   84.35    3.16
  -3 -16   2   27.07    1.31
  -3  16   2   27.95    1.27
  -3  16   2   27.23    2.14
   3  16  -2   30.39    1.56
  -3 -16   2   31.53    1.31
  -3  16   2   30.71    1.32
  -3 -16   2   28.18    1.75
  -3 -16   1    4.93    0.68
  -3  16   1    3.90    0.59
  -3 -16   1    6.12    1.12
  -3 -16   1    5.13    0.54
  -3  16   1    5.36    0.56
   3  16  -1    4.78    0.89
  -3  16   0   14.73    1.03
   3 -16   0   15.31    1.08
  -3 -16   0   16.24    1.52
  -3  16   0   16.61    0.85
  -3 -16   0   16.96    0.84
   3  16   0   15.17    1.29
  -3  16  -1  104.02    3.66
  -3 -16  -1  108.19    3.65
   3  16   1  107.97    4.18
   3 -16   1  103.16    3.87
  -3 -16  -1   95.91    4.35
  -3 -16  -1  103.33    4.01
  -3  16  -2   83.78    3.18
  -3 -16  -2   87.61    3.18
  -3 -16  -2   93.13    3.43
   3 -16   2   88.60    3.37
   3  16   2   89.12    3.76
  -3 -16  -2   87.36    3.93
  -3 -16  -3    0.34    0.61
  -3  16  -3    0.59    0.69
  -3 -16  -3   -0.56    0.63
  -3 -16  -3   -0.15    1.31
   3  16   3    1.22    1.14
   3 -16   3    0.90    0.95
   3  16   3    0.23    0.87
  -3 -16  -4    8.62    1.64
   3  16   4    6.82    1.12
   3 -16   4    9.65    1.23
  -3 -16  -5    3.25    1.67
   3 -16   5    1.72    1.11
   3  16   5    0.59    1.01
  -3 -16  -6    0.39    1.59
   3  16   6    2.08    1.18
   3 -16   6    1.80    1.21
   3  16   7   -0.12    1.32
   3 -16   7   -0.62    1.37
   3  17 -10   -0.65    1.64
   3 -17 -10    2.46    1.73
  -3 -17  10   -0.39    1.18
  -3  17  10   -0.19    1.12
   3 -17  -9   66.34    3.41
   3  17  -9   64.11    3.40
  -3 -17   9   66.12    2.84
  -3  17   9   68.45    2.85
   3 -17  -9   64.29    3.98
   3  17  -9   55.86    2.44
   3 -17  -8    3.77    1.44
   3  17  -8    1.34    1.35
   3 -17  -8    0.64    1.80
   3  17  -8    0.70    0.70
  -3 -17   8    1.49    0.88
  -3  17   8    2.08    0.87
  -3  17   8    2.47    1.40
  -3  17   7    6.30    0.91
  -3 -17   7    6.17    0.91
   3  17  -7    6.84    1.34
   3 -17  -7    8.00    1.41
   3 -17  -7    4.08    0.89
   3 -17  -7    7.42    1.88
  -3 -17   7    5.45    1.82
  -3  17   7    5.87    1.39
   3  17  -7    5.53    0.80
  -3 -17   6   26.59    1.42
   3 -17  -6   23.37    1.55
   3  17  -6   24.78    1.79
   3 -17  -6   26.88    1.82
  -3 -17   6   28.59    2.37
   3  17  -6   24.26    1.32
  -3  17   6   25.87    2.07
   3 -17  -5   22.04    1.51
  -3 -17   5   19.78    2.06
  -3  17   5   23.02    1.93
   3  17  -5   18.25    1.17
   3  17  -5   20.96    1.53
   3 -17  -5   21.92    1.53
  -3  17   4   18.36    1.87
   3  17  -4   13.51    1.02
  -3 -17   4   14.05    1.69
  -3 -17   3   71.59    2.72
  -3  17   3   81.51    3.78
   3  17  -3   82.96    3.04
  -3 -17   2   84.04    3.16
  -3  17   2   85.89    3.13
   3  17  -2   92.23    3.52
  -3  17   2   93.58    4.25
  -3 -17   2   94.84    3.17
  -3  17   2   93.27    3.18
  -3 -17   2   92.47    3.75
  -3 -17   1   37.20    1.36
  -3  17   1   33.85    1.35
  -3  17   1   31.38    1.43
  -3 -17   1   31.40    1.48
   3  17  -1   35.21    1.82
  -3 -17   1   35.15    2.07
  -3  17   0   57.02    2.02
  -3 -17   0   58.93    2.01
  -3  17   0   45.21    2.15
  -3 -17   0   49.91    2.23
   3 -17   0   55.85    2.34
   3  17   0   59.45    2.62
  -3 -17   0   61.49    2.91
  -3  17  -1   94.89    3.32
  -3 -17  -1   93.45    3.29
  -3  17  -1   93.20    4.41
   3  17   1   97.23    3.89
   3 -17   1   92.43    3.57
  -3 -17  -1   96.36    4.17
  -3  17  -2    4.81    0.67
  -3 -17  -2    5.78    0.69
  -3 -17  -2    7.47    0.98
   3 -17   2    5.48    0.94
   3  17   2    4.87    1.14
  -3 -17  -2    5.07    1.38
  -3 -17  -3  108.34    3.71
   3  17   3   97.72    3.95
   3 -17   3   99.16    3.98
  -3 -17  -3  101.87    4.60
   3  17   3  101.13    4.33
  -3 -17  -4    7.24    1.61
   3  17   4    5.41    1.08
   3 -17   4    7.66    1.16
  -3 -17  -5    4.34    1.60
   3 -17   5    6.40    1.29
   3  17   5    4.83    1.17
  -3 -17  -6    9.65    2.15
   3 -17   6   12.33    1.50
   3  17   6   10.65    1.46
   3 -17   7    7.60    1.54
   3  17   7    5.19    1.48
   3 -18 -10    8.78    2.00
   3  18 -10    5.80    1.82
  -3 -18  10    8.80    1.39
  -3  18  10    8.71    1.39
   3 -18  -9   36.28    2.56
   3  18  -9   34.24    2.51
  -3 -18   9   32.02    1.88
  -3  18   9   34.83    1.87
   3  18  -9   27.71    1.50
   3  18  -8    5.33    1.41
   3 -18  -8    7.93    1.56
   3 -18  -8    8.72    2.13
  -3 -18   8    6.25    0.99
  -3  18   8    7.91    1.01
   3  18  -8    6.26    0.85
  -3  18   8   10.32    1.68
  -3 -18   7    9.70    1.00
  -3  18   7    7.06    0.93
   3 -18  -7    9.40    1.45
   3  18  -7   10.67    1.40
   3 -18  -7    8.40    1.04
   3 -18  -7    8.43    2.08
  -3 -18   7    7.73    1.95
  -3  18   7    9.81    1.56
   3  18  -7    9.03    0.89
  -3 -18   6    8.61    0.91
  -3  18   6    7.25    0.86
   3  18  -6   12.63    1.36
   3 -18  -6    7.98    1.29
   3 -18  -6   10.45    1.16
  -3  18   6   12.31    1.69
   3  18  -6    9.05    0.90
  -3 -18   6   11.45    1.87
   3 -18  -5   13.29    1.31
  -3 -18   5   14.51    1.93
  -3  18   5   13.63    1.72
   3  18  -5   10.34    1.00
  -3 -18   4   11.43    1.81
  -3  18   4   12.34    1.75
   3  18  -4   10.06    0.98
  -3 -18   3    1.30    1.46
  -3  18   3    2.17    1.45
   3  18  -3   -0.22    0.79
  -3 -18   2   26.16    1.09
  -3  18   2   25.63    1.10
  -3  18   2   24.92    1.03
  -3 -18   2   23.29    1.09
   3  18  -2   26.47    1.54
  -3  18   1   19.33    0.86
  -3  18   1   19.45    0.92
  -3 -18   1   17.64    0.97
  -3 -18   1   19.27    0.84
   3  18  -1   15.29    1.30
  -3 -18   1   19.90    1.69
  -3  18   0    7.64    0.57
  -3 -18   0    9.08    0.55
  -3 -18   0   10.72    1.53
  -3  18   0   11.41    1.79
  -3 -18   0    8.75    0.82
  -3  18   0    9.84    0.78
   3 -18   0   10.15    1.02
   3  18   0    9.32    1.15
  -3  18  -1   17.68    2.01
  -3 -18  -1   17.47    1.82
   3  18   1   19.32    1.53
   3 -18   1   18.24    1.30
  -3  18  -1   17.22    0.93
  -3 -18  -1   19.42    0.93
  -3  18  -2    1.00    0.56
  -3 -18  -2    0.76    0.86
  -3 -18  -2    0.15    1.41
   3 -18   2    1.46    0.90
   3  18   2    1.17    1.09
  -3 -18  -3   11.80    0.96
  -3 -18  -3   12.14    1.74
   3  18   3   11.14    1.51
   3  18   3   12.07    1.20
   3 -18   3   11.80    1.27
  -3 -18  -4   14.29    1.97
   3  18   4   14.52    1.32
   3 -18   4   14.99    1.39
  -3 -18  -5    6.02    1.81
   3  18   5    9.03    1.28
   3 -18   5    5.19    1.19
   3  18   6    3.50    1.34
   3 -18   6    5.54    1.33
  -3  18  -7    0.29    1.15
   3  18   7    0.85    1.32
   3 -18   7    1.25    1.49
   3  19 -10   36.94    2.74
  -3 -19   9   52.33    2.60
  -3  19   9   58.76    2.59
   3 -19  -9   58.25    3.23
   3  19  -9   57.01    3.14
   3 -19  -8   25.96    2.04
   3  19  -8   23.18    1.93
   3 -19  -8   17.29    2.54
  -3 -19   8   25.48    1.50
  -3  19   8   24.72    1.49
   3  19  -8   20.88    1.26
  -3 -19   7   53.87    2.32
  -3  19   7   55.54    2.32
   3 -19  -7   57.17    2.83
   3  19  -7   52.40    2.77
   3 -19  -7   52.97    2.35
   3 -19  -7   50.88    3.45
  -3 -19   7   58.29    3.39
   3  19  -7   53.03    2.25
  -3  19   7   53.01    3.08
  -3 -19   6   -0.44    0.68
  -3  19   6   -0.16    0.64
   3 -19  -6   -0.08    0.91
   3  19  -6    0.42    1.08
   3 -19  -6   -0.70    1.11
  -3 -19   6    1.23    1.65
   3  19  -6   -0.50    0.72
  -3  19   6    1.66    1.39
  -3 -19   5   28.35    1.33
  -3  19   5   24.63    1.29
   3 -19  -5   27.74    1.74
  -3 -19   5   23.38    2.38
   3  19  -5   28.60    1.53
  -3  19   5   26.00    2.18
  -3 -19   4    9.80    1.70
  -3  19   4    5.74    1.61
   3  19  -4    7.37    0.91
  -3 -19   3   15.33    1.79
   3  19  -3   11.74    1.15
  -3  19   3   17.60    1.94
  -3 -19   3   12.67    0.82
  -3  19   3   13.53    0.83
  -3 -19   2   65.27    2.13
   3  19  -2   67.78    2.72
  -3 -19   1   11.77    1.51
  -3 -19   1    9.39    0.68
  -3 -19   1   12.52    0.55
  -3  19   1   10.80    0.59
   3  19  -1   11.15    1.21
  -3 -19   0    1.01    0.33
  -3  19   0    0.87    0.37
  -3 -19   0    2.09    1.25
  -3  19   0    1.26    1.45
  -3  19   0    1.39    0.53
  -3 -19   0    1.19    0.59
   3 -19   0    1.40    0.86
   3  19   0    1.23    0.97
  -3  19  -1   25.41    1.17
  -3  19  -1   30.85    2.45
   3 -19   1   28.02    1.59
   3  19   1   25.41    1.80
  -3 -19  -1   28.47    2.13
  -3 -19  -2   41.12    2.04
  -3  19  -2   40.38    2.87
  -3 -19  -2   36.54    2.58
   3 -19   2   39.61    2.06
   3  19   2   43.47    2.37
  -3 -19  -3   59.66    2.36
   3  19   3   53.16    2.91
  -3 -19  -3   53.64    3.21
   3  19   4    1.31    1.31
  -3 -19  -4    2.59    1.69
   3  19   4    1.21    1.03
   3 -19   4    3.75    1.11
  -3 -19  -5    3.20    1.70
   3  19   5    1.85    1.03
   3 -19   5    5.07    1.21
  -3  19  -6    4.27    1.04
   3 -19   6    5.77    1.44
   3  19   6    4.03    1.27
  -3  19  -7    4.44    1.25
   3 -19   7    3.61    1.58
   3  19   7    5.76    1.48
   3  20 -10   19.69    2.14
   3  20  -9    3.57    1.65
  -3  20   9    5.80    1.13
   3 -20  -8    3.51    1.51
   3  20  -8    2.74    1.37
  -3 -20   8    4.18    0.93
  -3  20   8    3.76    0.90
   3  20  -8    3.84    0.83
  -3 -20   7   -0.06    0.78
  -3  20   7    1.02    0.72
   3 -20  -7    0.57    1.24
   3  20  -7    0.58    1.22
   3 -20  -7    0.53    0.88
   3 -20  -7    0.23    2.02
  -3 -20   7    1.50    1.84
  -3  20   7   -1.22    1.52
   3  20  -7    1.15    0.78
  -3  20   6   -0.30    0.61
  -3 -20   6   -0.05    0.66
   3 -20  -6    0.87    0.96
   3  20  -6   -0.10    1.03
   3 -20  -6   -0.67    1.11
  -3 -20   6    0.90    1.69
   3  20  -6    0.07    0.74
  -3  20   6    0.69    1.40
  -3 -20   5    4.25    0.65
  -3  20   5    3.61    0.60
  -3 -20   5    6.28    1.85
  -3  20   5    4.56    1.55
   3  20  -5    4.74    0.86
   3 -20  -5    5.19    1.17
  -3 -20   4   -0.10    0.45
  -3  20   4   -0.13    0.45
  -3 -20   4    0.64    1.52
   3  20  -4    1.08    0.81
  -3  20   4    1.98    1.48
  -3 -20   3    0.26    0.38
  -3 -20   3    1.56    0.49
   3  20  -3    1.42    0.85
  -3  20   3    2.86    1.49
  -3 -20   3   -0.16    1.40
  -3 -20   2   13.52    0.57
  -3  20   2   13.13    0.61
  -3 -20   2   17.58    1.86
   3  20  -2   13.42    1.27
  -3 -20   1   -0.56    1.20
  -3 -20   1    0.52    0.34
  -3  20   1    0.06    0.24
   3  20  -1   -0.59    0.92
  -3 -20   0   13.29    0.82
  -3  20   0   11.25    0.68
   3 -20   0   13.86    1.22
   3  20   0   15.58    1.41
  -3  20   0   11.75    1.84
  -3 -20   0   12.83    1.69
  -3 -20  -1   30.96    1.60
  -3  20  -1   34.88    1.54
   3 -20   1   36.39    1.90
   3  20   1   30.60    2.06
  -3 -20  -1   38.94    2.54
  -3  20  -1   36.95    2.61
  -3 -20  -2    2.49    1.03
  -3 -20  -2    3.74    1.62
  -3  20  -2    2.73    1.57
   3 -20   2    2.06    1.03
   3  20   2    4.28    1.18
  -3 -20  -3    2.05    0.87
   3  20   3    0.96    1.25
  -3  20  -3    2.82    1.78
  -3 -20  -3    2.71    1.61
   3  20   4   -0.75    1.38
   3 -20   4   -0.36    1.11
  -3 -20  -4   -0.58    1.68
   3  20   4   -1.02    0.96
  -3 -20  -5    8.10    1.98
   3  20   5    8.26    1.31
   3 -20   5    8.51    1.38
  -3  20  -6    8.04    1.11
   3 -20   6    7.97    1.52
   3  20   6    6.80    1.39
  -3  20  -7    4.45    1.18
   3  20   7    3.57    1.46
   3  21  -9    5.97    1.60
  -3  21   9    6.26    1.13
   3  21  -8   30.61    2.26
  -3  21   8   35.27    1.79
   3  21  -8   36.89    1.67
   3  21  -7   13.53    1.57
   3 -21  -7   13.16    1.56
   3 -21  -7   13.82    2.28
  -3 -21   7   13.39    1.09
  -3  21   7   13.51    1.04
   3  21  -7   15.32    1.11
  -3 -21   6    2.18    0.68
  -3  21   6    2.19    0.63
   3  21  -6    1.39    0.82
  -3  21   6    1.96    1.55
   3 -21  -6    3.38    1.12
  -3 -21   5    0.26    0.54
  -3  21   5    0.66    0.49
  -3 -21   5   -0.18    1.73
  -3  21   5    2.18    1.50
   3  21  -5    0.15    0.79
   3 -21  -5    0.31    1.05
  -3  21   4    0.57    0.40
  -3 -21   4    0.63    0.42
  -3 -21   4    0.50    1.55
   3  21  -4    1.97    0.89
  -3  21   4   -0.37    1.58
  -3 -21   3    5.56    0.37
  -3  21   3    4.14    0.37
  -3 -21   3    4.55    1.60
   3  21  -3    5.33    1.06
  -3  21   3    4.26    0.45
  -3 -21   3    4.71    0.46
  -3 -21   2   12.00    1.80
   3  21  -2   14.16    1.31
   3  21  -1    4.44    1.06
  -3  21   1    4.38    1.66
  -3 -21   1    3.67    1.37
  -3 -21   0    0.10    0.37
   3 -21   0   -0.26    0.93
   3  21   0    1.35    1.12
  -3  21   0   -1.14    1.55
  -3 -21   0   -1.10    1.48
  -3  21  -1   10.97    0.81
  -3 -21  -1   14.12    0.96
  -3 -21  -1   13.29    1.83
  -3  21  -1   17.22    2.18
   3 -21   1   14.03    1.30
   3  21   1   13.12    1.53
  -3 -21  -2   43.42    2.21
  -3  21  -2   43.10    3.02
   3 -21   2   41.76    2.18
   3  21   2   43.87    2.51
  -3 -21  -2   39.54    2.84
  -3 -21  -3    0.90    0.92
   3 -21   3    0.94    1.04
   3  21   3    1.99    1.31
  -3  21  -3    2.05    1.79
  -3 -21  -3    2.84    1.70
  -3  21  -4    3.39    0.76
   3  21   4    5.21    1.52
  -3 -21  -4    3.43    1.80
  -3  21  -5    1.45    0.84
   3  21   5   -1.25    1.17
   3 -21   5    0.30    1.21
  -3  21  -6   26.44    1.71
   3  21   6   29.80    1.98
   3  22  -8   10.71    1.64
  -3  22   8   11.13    1.08
   3  22  -7   26.10    1.88
  -3  22   7   25.66    1.35
   3  22  -7   23.36    1.42
  -3 -22   6    1.14    0.64
  -3  22   6    1.00    0.60
   3  22  -6    0.80    0.85
   3 -22  -6    0.37    1.07
  -3 -22   5    1.62    0.54
  -3  22   5    1.67    0.50
   3 -22  -5    1.48    1.14
  -3 -22   5    3.13    1.79
   3  22  -5    0.24    0.83
  -3  22   5    0.75    1.60
  -3 -22   4    8.16    0.53
  -3  22   4    8.07    0.52
  -3 -22   4    6.87    0.67
   3  22  -4    8.18    1.11
  -3  22   4    7.82    1.73
  -3 -22   4    5.84    1.69
   3  22  -3    4.79    1.09
  -3 -22   3    3.19    1.62
  -3 -22   2   27.58    2.30
   3  22  -2   26.13    1.74
  -3 -22   1   -0.47    1.41
  -3  22   1    0.59    1.44
   3  22  -1    1.30    1.03
   3 -22   0   18.13    1.49
   3  22   0   18.91    1.62
  -3  22   0   17.80    2.20
  -3 -22   0   20.41    2.07
  -3 -22  -1    0.94    0.54
  -3  22  -1    1.28    0.24
  -3  22  -1    0.44    0.30
  -3 -22  -1    0.52    1.47
  -3  22  -1   -1.20    1.67
   3 -22   1    2.16    1.03
   3  22   1    1.52    1.21
  -3  22  -2    3.99    0.51
  -3 -22  -2    6.22    1.22
   3 -22   2    3.08    1.12
   3  22   2    4.44    1.36
  -3  22  -2    1.63    1.68
  -3 -22  -2    1.50    1.64
  -3  22  -3   89.83    3.25
   3  22   3   82.59    4.06
   3 -22   3   96.31    3.72
  -3 -22  -3   85.69    4.41
  -3  22  -3   95.17    4.68
  -3  22  -4   16.89    1.12
  -3  22  -4   19.54    2.46
  -3 -22  -4   20.92    2.43
  -3  22  -5   -0.07    0.84
   3  22   5   -1.02    1.17
   3  22   6    0.95    1.22
  -3  23   7    2.96    0.77
   3  23  -7    3.39    0.89
  -3  23   6    3.46    0.64
   3  23  -6    2.72    0.90
   3 -23  -6    1.22    1.13
  -3  23   5    1.92    0.50
   3 -23  -5    0.76    1.15
  -3 -23   5   -1.32    1.80
   3  23  -5    1.17    0.90
  -3 -23   4    2.02    0.29
  -3  23   4    1.06    0.27
  -3  23   4    1.06    0.28
  -3 -23   4    1.49    0.32
   3  23  -4    1.63    0.99
  -3  23   4    2.35    1.70
  -3 -23   4    2.83    1.73
   3  23  -3    0.69    0.96
  -3 -23   3    0.69    1.62
   3  23  -2   -0.95    1.06
  -3 -23   2    1.45    1.57
   3  23  -1    7.11    1.23
  -3  23   1    9.94    1.94
  -3 -23   0    1.92    1.66
  -3  23   0    1.84    1.70
   3  23   0    3.55    1.29
   3 -23   0    0.96    1.06
  -3  23  -1   10.16    1.92
  -3 -23  -1    8.65    1.82
   3 -23   1   10.43    1.28
   3  23   1   10.22    1.51
  -3 -23  -2    9.75    0.70
  -3  23  -2   11.28    0.67
  -3 -23  -2    8.95    0.92
  -3  23  -2   10.08    0.81
  -3 -23  -2   13.33    1.38
   3 -23   2   10.96    1.35
   3  23   2   12.13    1.59
  -3 -23  -2    9.94    1.99
  -3  23  -2   10.69    2.10
  -3  23  -3   77.69    2.95
   3  23   3   84.46    3.90
   3 -23   3   85.99    3.50
  -3  23  -3   84.72    4.44
  -3 -23  -3   86.99    4.41
  -3  23  -4   11.93    0.98
  -3  23  -4   12.60    2.37
  -3  23  -5    0.34    0.84
  -3  24   6    4.77    0.69
   3  24  -6    5.85    1.02
   3 -24  -5   -0.78    1.19
  -3  24   5    0.08    0.44
   3  24  -5    0.35    0.94
  -3  24   5   -0.17    0.55
   3  24  -4   15.15    1.40
   3  24  -3    1.65    1.04
  -3 -24   3    2.86    1.81
   3  24  -2   13.56    1.42
  -3  24   2   11.41    2.12
  -3 -24   2   11.53    1.85
  -3  24   1   17.69    2.31
   3  24  -1   15.48    1.55
  -3 -24   1   16.40    1.94
  -3  24   0    2.52    1.84
  -3 -24   0    1.64    1.69
   3  24   0    1.53    1.23
   3 -24   0   -1.02    1.11
  -3  24  -1   22.33    2.44
  -3 -24  -1   22.52    2.35
   3 -24   1   19.93    1.66
   3  24   1   25.64    1.99
  -3 -24  -2   11.50    2.02
  -3  24  -2   11.03    2.14
   3  24   2    9.93    1.61
   3 -24   2    8.36    1.36
  -3 -24  -3   44.22    3.29
  -3  24  -3   46.65    3.32
   3 -24   3   45.43    2.39
   3  25  -6    6.50    1.11
   3 -25  -5   -0.11    1.23
   3  25  -5    1.43    1.00
   3  25  -4    0.69    1.03
   3  25  -3    4.17    1.16
   3  25  -2    1.49    1.15
  -3  25   2    4.20    2.00
   3  25  -1   11.05    1.49
  -3  25   1   14.26    2.16
  -3 -25   0    1.15    1.77
  -3  25   0    3.66    1.97
   3  25   0    0.27    1.27
   3 -25   0    1.07    1.17
  -3  25  -1    1.31    1.99
  -3 -25  -1   -0.40    1.78
   3  25   1    0.84    1.33
   3 -25   1   -0.21    1.13
  -3  25  -2   31.21    2.80
  -3 -25  -2   32.36    2.80
   3 -25   2   29.77    2.01
   3  25   2   33.46    2.38
   3 -25   3    0.20    1.16
   3  26  -5    0.83    1.03
   3  26  -4    2.45    1.10
   3  26  -3    2.32    1.10
   3  26  -2    2.26    1.23
   3  26  -1   -0.25    1.24
   3  26   0    1.65    1.34
   3 -26   0    0.45    1.24
  -3 -26  -1   24.58    2.62
   3  26   1   22.73    2.04
   3 -26   1   23.75    1.85
  -3 -26  -2    2.37    1.89
   3 -26   2    3.17    1.27
   3  27  -5   -0.38    1.02
   3  27  -4    3.58    1.20
   3  27  -3    2.06    1.23
   3  27  -2    0.74    1.28
   3  27  -1   -0.52    1.30
   3 -27  -1    0.95    1.30
   3  27   0    0.85    1.47
   3 -27   0    0.59    1.41
  -3 -27  -1   71.81    4.08
   3 -27   1   66.39    3.18
   3  28  -4    0.76    1.23
   3  28  -3    2.34    1.25
   3  28  -2    5.53    1.48
   3 -28  -1    1.99    1.32
   3  28  -1    1.90    1.42
   3 -28   0    7.58    1.52
   3  28   0    2.19    1.55
   3  29  -3   10.09    1.52
   3  29  -2   18.20    1.83
   3 -29  -1    3.75    1.44
   3  29  -1    1.25    1.39
   3  30  -2   11.62    1.67
  -4   0  12    2.56    1.43
   4   0 -12    1.46    1.17
  -4   0  11    1.19    1.32
   4   0 -11   -0.56    1.08
   4   0 -11   -0.22    1.90
   4   0 -11   -0.18    1.69
   4   0 -10   19.94    2.15
  -4   0  10   20.00    1.82
   4   0 -10   22.13    2.38
   4   0 -10   20.20    1.56
  -4   0   9    0.49    1.17
   4   0  -9    0.18    0.89
   4   0  -9   -0.55    1.52
   4   0  -9   -1.06    1.44
  -4   0   8    8.92    1.38
   4   0  -8    8.02    1.00
   4   0  -8    8.59    1.64
   4   0  -8   11.01    1.59
  -4   0   7    0.53    1.02
   4   0  -7   -0.20    0.65
  -4   0   7   -0.41    0.77
   4   0  -7   -0.25    1.16
  -4   0   7   -0.05    0.55
   4   0  -6  153.42    5.83
  -4   0   6  151.63    5.73
   4   0  -6  148.14    5.34
  -4   0   6  156.12    5.22
  -4   0   6  152.99    5.56
  -4   0   5    0.17    0.76
   4   0  -5    0.41    0.93
  -4   0   5    0.04    0.43
  -4   0   5    0.74    0.93
  -4   0   4   41.58    2.06
   4   0  -4   45.59    2.22
   4   0  -4   41.93    2.10
  -4   0   4   40.24    1.72
   4   0  -4   45.35    2.12
   4   0  -3    1.56    0.92
  -4   0   3    1.37    0.89
  -4   0   3    0.73    0.91
   4   0  -3    0.27    0.80
  -4   0   3    0.80    0.74
  -4   0   2 1876.23   59.69
   4   0  -2 1800.42   59.89
  -4   0   2 1890.16   59.89
   4   0  -2 1865.97   59.66
  -4   0   1    0.64    0.59
  -4   0   1   -0.28    0.78
  -4   0   0    6.19    0.86
  -4   0  -1   -0.51    0.71
   4   0   1    0.31    0.80
   4   0   1   -0.39    0.78
   4   0   2   20.23    1.29
   4   0   2   18.06    1.32
  -4   0  -2   18.37    1.19
   4   0   3    0.27    0.83
  -4   0  -3   -0.42    0.66
   4   0   4  109.31    4.38
  -4   0  -4  109.57    4.18
  -4   0  -5   -0.35    0.91
   4   0   5   -0.56    1.23
   4   0   6   35.50    2.31
  -4   0  -6   40.24    2.14
   4   0   7   -0.41    1.33
  -4   0  -7   -0.15    1.35
  -4   1  12    0.25    1.34
  -4  -1  12    2.68    1.51
   4   1 -12    1.73    1.15
   4  -1 -12    1.55    1.32
  -4  -1  11   -0.41    1.39
  -4   1  11    0.13    1.31
   4   1 -11    1.57    1.06
   4  -1 -11    1.66    1.16
   4   1 -11    0.22    1.85
   4  -1 -11   -1.59    2.01
   4  -1 -11   -1.66    1.74
   4   1 -11    0.37    1.74
  -4  -1  10    4.23    1.41
  -4   1  10    3.83    1.25
   4   1 -10    7.92    1.13
   4  -1 -10    6.30    1.19
   4   1 -10    6.94    1.89
   4  -1 -10    8.59    2.04
   4  -1 -10    4.50    1.63
   4   1 -10    5.73    1.72
  -4  -1   9    1.00    1.21
  -4   1   9    0.24    1.17
   4   1  -9    1.30    0.86
   4  -1  -9    0.95    0.91
   4   1  -9    1.65    1.60
   4  -1  -9    0.55    1.59
   4  -1  -9   -0.30    1.50
   4   1  -9   -0.15    1.37
   4  -1  -8   19.61    1.80
   4   1  -8   19.37    1.83
  -4  -1   8   20.62    1.68
  -4   1   8   19.64    1.60
   4   1  -8   21.91    2.06
   4   1  -8   16.10    1.20
   4  -1  -8   18.45    1.37
  -4  -1   7   14.08    1.19
  -4   1   7   12.91    1.13
   4  -1  -7   13.23    1.49
   4   1  -7   14.09    1.51
  -4  -1   7   11.85    1.41
  -4   1   7   14.48    1.38
   4  -1  -7   11.05    1.04
  -4   1   7   12.91    0.94
   4   1  -7   12.53    0.96
  -4  -1   6    1.32    0.99
  -4   1   6    1.46    0.92
   4   1  -6    1.68    0.57
   4  -1  -6    0.59    0.64
  -4  -1   6    1.23    0.78
  -4   1   6    0.99    0.78
   4  -1  -6    0.22    0.98
   4   1  -6    0.68    0.98
  -4  -1   6    1.30    0.45
  -4   1   6    1.12    0.56
   4  -1  -5   31.35    1.87
   4   1  -5   31.61    1.90
  -4  -1   5   30.76    1.73
  -4   1   5   30.46    1.73
  -4  -1   5   32.32    1.29
  -4   1   5   33.62    1.44
  -4  -1   5   27.12    1.79
  -4   1   5   33.88    1.89
  -4   1   4  291.87    9.59
  -4  -1   4  301.49    9.61
   4  -1  -4  285.15    9.70
   4   1  -4  289.41    9.70
  -4  -1   4  276.72    9.16
  -4   1   4  280.19    9.30
   4  -1  -4  291.67    9.62
   4   1  -3 1327.94   41.76
  -4  -1   3 1308.97   41.75
  -4   1   3 1150.08   41.68
   4  -1  -3 1284.50   41.74
  -4   1   3 1310.22   41.74
  -4  -1   3 1320.28   41.73
   4  -1  -3 1303.96   41.62
  -4  -1   3 1278.88   41.65
   4   1  -3 1326.65   41.65
  -4  -1   2  211.29    7.20
  -4   1   2  213.26    7.11
   4   1  -2  219.21    7.38
   4  -1  -2  209.39    7.09
  -4   1   2  203.85    7.33
   4   1  -2  209.40    7.14
  -4  -1   2  207.59    7.34
   4  -1  -2  205.00    7.35
  -4   1   1   50.26    1.96
   4  -1  -1   43.31    2.23
  -4  -1   1   51.83    2.23
  -4  -1   1   53.63    2.07
  -4  -1   1   53.56    2.27
  -4   1   1   50.13    2.25
  -4   1   0  118.59    4.40
  -4  -1   0  122.63    4.41
  -4   1  -1   10.33    1.01
   4   1   1   14.02    1.13
   4  -1   1   11.34    1.09
  -4  -1  -1   12.52    1.04
   4   1   1   10.72    1.09
   4  -1   1   10.77    1.07
   4   1   2   28.59    1.52
   4  -1   2   23.36    1.49
  -4   1  -2   24.80    1.39
  -4  -1  -2   24.55    1.39
   4   1   2   20.78    1.46
  -4   1  -3   53.88    2.23
  -4  -1  -3   47.84    2.17
   4   1   3   49.60    2.25
   4   1   3   49.54    2.35
   4  -1   3   47.04    2.33
  -4   1  -4  225.35    7.87
  -4  -1  -4  227.40    7.87
   4   1   4  232.15    7.89
   4   1   4  215.37    8.04
   4  -1   4  229.70    8.07
  -4   1  -5    7.77    1.04
  -4  -1  -5    6.90    1.00
   4  -1   5    8.55    1.35
   4   1   5    6.89    1.29
   4   1   6    2.25    1.37
   4  -1   6    0.37    1.24
  -4   1  -6    0.10    0.91
  -4  -1  -6    0.62    0.97
   4   1   7   12.79    1.21
  -4   1  -7   10.00    1.64
  -4  -1  -7    8.42    1.58
   4   1   7    7.42    1.55
   4  -1   7   11.89    1.64
   4   1   8    1.44    0.97
  -4   1  -8    2.98    1.60
  -4   2  12    0.12    1.24
  -4  -2  12   -0.88    1.49
   4   2 -12    0.11    1.16
   4  -2 -12   -0.54    1.28
  -4  -2  11    1.85    1.49
  -4   2  11    1.68    1.23
   4   2 -11    1.18    1.02
   4  -2 -11    1.25    1.22
   4  -2 -11    2.93    1.92
   4   2 -11    5.37    2.02
   4  -2 -11    0.73    1.68
  -4   2  10    0.36    1.16
  -4  -2  10    3.14    1.44
   4  -2 -10    0.80    1.05
   4   2 -10    2.25    0.94
   4  -2 -10    3.27    1.82
   4   2 -10    0.20    1.76
   4  -2 -10    0.50    1.53
  -4   2   9    0.23    1.15
  -4  -2   9   -0.13    1.23
   4   2  -9    0.30    0.76
   4  -2  -9    0.82    0.95
   4  -2  -9   -0.73    1.72
   4   2  -9   -1.29    1.60
   4  -2  -9    1.20    1.30
   4  -2  -8    0.96    1.26
   4   2  -8   -0.14    1.35
  -4  -2   8    0.97    1.14
  -4   2   8   -0.54    1.07
   4   2  -8    1.31    0.67
   4  -2  -8    1.02    0.86
   4   2  -8    0.33    1.44
  -4   2   8   -0.62    0.75
  -4  -2   7   50.55    2.25
   4  -2  -7   44.55    2.53
   4   2  -7   41.46    2.49
  -4  -2   7   52.28    2.58
  -4   2   7   50.63    2.42
  -4   2   7   48.16    2.06
   4   2  -7   42.19    2.63
   4   2  -7   48.99    1.97
   4  -2  -7   42.73    2.19
  -4  -2   6   12.21    1.34
  -4   2   6    8.73    1.12
   4  -2  -6    8.89    0.96
   4   2  -6   12.48    1.34
   4  -2  -6   10.42    1.31
  -4  -2   6   10.48    1.02
  -4   2   6    9.15    0.82
   4  -2  -5    4.60    1.10
   4   2  -5    5.89    1.08
  -4  -2   5    5.74    0.91
  -4   2   5    4.58    1.01
  -4  -2   5    5.58    0.43
   4  -2  -5    3.49    1.04
  -4   2   5    6.15    0.72
   4  -2  -4    6.81    1.05
  -4   2   4    4.10    0.72
  -4  -2   4    3.97    0.45
   4   2  -4    4.99    1.15
   4  -2  -4    5.67    1.08
  -4   2   4    4.58    0.96
  -4  -2   4    3.87    1.01
   4  -2  -4    3.76    0.96
  -4  -2   4    4.74    1.06
   4   2  -3  112.92    4.38
   4  -2  -3  120.83    4.44
  -4  -2   3  120.42    4.44
  -4   2   3  103.17    4.34
  -4  -2   3  117.91    4.39
   4  -2  -3  117.79    4.25
  -4  -2   3  121.19    4.36
   4   2  -2  342.98   11.42
   4  -2  -2  326.55   11.41
  -4  -2   2  344.24   11.42
   4  -2  -2  348.82   11.14
  -4  -2   2  344.04   11.27
  -4   2   2  310.92   11.37
  -4  -2   1    3.40    0.71
  -4   2   1    3.96    0.55
   4  -2  -1    2.39    0.81
  -4  -2   1    2.45    0.73
  -4  -2   1    1.88    0.83
  -4   2   1    2.08    0.79
  -4   2   0   58.54    2.10
   4   2   0   64.96    2.56
  -4  -2   0   55.23    2.41
  -4   2   0   56.74    2.42
   4   2   1   87.94    3.30
   4   2   1   73.45    3.28
   4  -2   1   83.08    3.36
  -4  -2  -1   87.12    3.23
  -4   2  -1   85.16    3.23
   4   2   2   69.90    2.91
   4  -2   2   69.75    2.97
  -4   2  -2   71.74    2.84
  -4  -2  -2   71.05    2.83
   4   2   3  204.54    7.01
   4  -2   3  201.59    7.15
  -4   2  -3  196.26    6.96
  -4  -2  -3  197.75    6.96
   4   2   4  109.97    4.07
   4  -2   4  107.70    4.29
  -4   2  -4  101.66    4.05
  -4  -2  -4  106.31    4.07
   4   2   5   47.51    2.20
   4  -2   5   44.10    2.47
  -4  -2  -5   44.27    2.49
  -4   2  -5   43.72    2.21
  -4  -2  -5   49.41    2.27
   4  -2   6    5.10    1.39
  -4  -2  -6    4.96    1.10
   4   2   6    6.40    1.03
   4  -2   7   -0.95    1.38
  -4   2  -7   -0.14    1.27
  -4  -2  -7    0.15    1.38
   4   2   7    0.71    0.89
  -4   2  -8    2.80    1.52
   4   2   8    0.92    0.89
  -4   2  -9   60.06    3.47
  -4   3  12   11.21    1.49
  -4  -3  12   10.62    1.80
   4  -3 -12    7.42    1.52
   4   3 -12    7.86    1.26
  -4   3  11    5.34    1.35
  -4  -3  11    4.86    1.62
   4   3 -11    5.00    1.06
   4  -3 -11    4.49    1.34
   4  -3 -11    4.52    2.13
   4   3 -11    7.71    2.02
   4  -3 -11    5.66    1.77
  -4  -3  10    0.42    1.30
  -4   3  10   -0.11    1.15
   4   3 -10    0.16    0.83
   4  -3 -10    0.36    1.12
   4  -3 -10    0.41    1.67
   4   3 -10    1.01    1.75
   4  -3 -10    0.99    1.46
  -4  -3   9    0.53    1.33
  -4   3   9   -0.22    1.09
   4   3  -9    0.54    0.73
   4  -3  -9    0.99    1.00
   4   3  -9    0.73    1.54
   4  -3  -9   -0.90    1.37
   4  -3  -8   11.05    1.50
  -4  -3   8    8.98    1.43
  -4   3   8   10.35    1.32
   4  -3  -8   11.78    1.25
   4   3  -8    9.01    0.87
   4   3  -8   11.50    1.74
  -4   3   8   11.84    1.07
  -4  -3   7   31.13    1.71
   4  -3  -7   33.42    2.10
  -4   3   7   28.56    1.85
  -4  -3   7   29.85    2.02
  -4   3   7   34.09    1.66
   4   3  -7   36.50    2.33
   4   3  -7   31.30    1.40
   4  -3  -7   29.87    1.76
  -4  -3   6   -0.43    1.00
  -4   3   6    0.46    0.90
   4  -3  -6    0.16    0.74
   4  -3  -6   -0.11    1.01
  -4  -3   6   -0.08    0.73
  -4   3   6    0.25    0.64
   4  -3  -5   94.47    3.79
  -4  -3   5   95.12    3.65
   4  -3  -5   92.52    3.80
  -4   3   5   92.41    3.47
   4  -3  -5   92.97    3.67
  -4   3   5   84.40    3.65
  -4  -3   4  882.34   27.45
   4  -3  -4  866.18   27.56
   4  -3  -4  844.55   27.45
  -4   3   4  785.03   27.40
  -4  -3   4  790.51   27.47
   4  -3  -4  829.51   27.41
  -4  -3   4  861.81   27.52
  -4  -3   4  849.81   26.87
  -4   3   4  817.72   27.31
  -4  -3   3   13.81    1.24
   4  -3  -3   15.00    1.28
  -4   3   3   12.75    1.14
  -4  -3   3   14.42    1.18
   4  -3  -3   16.48    1.15
  -4  -3   3   14.95    1.19
  -4  -3   2   98.73    3.95
   4  -3  -2  104.73    3.98
  -4  -3   2  101.49    3.89
   4  -3  -2  103.11    3.67
  -4  -3   2  111.06    4.02
  -4  -3   1  159.29    5.62
  -4  -3   1  162.26    5.78
   4  -3  -1  164.99    5.82
  -4  -3   1  160.48    5.74
  -4   3   0   66.68    2.33
   4   3   0   72.09    2.84
  -4  -3   0   71.00    2.78
  -4  -3   0   68.85    2.73
   4   3   1   15.63    1.20
   4  -3   1   17.23    1.30
  -4  -3  -1   17.27    1.16
  -4  -3  -2   54.49    2.31
   4   3   2   53.86    2.34
   4  -3   2   54.31    2.45
  -4  -3  -3   77.40    3.02
   4   3   3   72.97    3.03
   4  -3   3   76.00    3.22
   4   3   4    0.07    0.74
   4  -3   4    0.61    1.06
  -4  -3  -4    0.54    0.82
  -4  -3  -4    0.45    0.99
  -4  -3  -5    3.15    0.96
   4  -3   5    1.69    1.15
  -4  -3  -5    4.03    1.19
   4   3   5    2.74    0.84
   4  -3   6   13.54    1.63
  -4  -3  -6   14.06    1.39
   4   3   6   14.59    1.22
   4  -3   7    2.17    1.36
  -4   3  -7    1.28    1.24
   4   3   7    0.85    0.79
   4   3   8    9.76    1.05
  -4   3  -8    9.33    1.76
  -4   3  -8    8.97    1.64
  -4   3  -9   13.08    2.10
  -4  -4  12    4.72    1.79
   4  -4 -12    3.14    1.46
   4   4 -12    3.46    1.10
  -4  -4  11   11.22    1.82
  -4   4  11   13.09    1.52
   4  -4 -11   10.71    1.56
   4   4 -11   13.59    1.23
   4  -4 -11   11.56    2.23
   4   4 -11   11.30    2.22
   4  -4 -11    6.72    1.92
   4   4 -11    8.43    1.97
  -4   4  10    0.54    1.09
  -4  -4  10    0.86    1.38
   4  -4 -10   -0.38    1.17
   4   4 -10    0.29    0.79
   4   4 -10    1.21    1.73
   4  -4 -10    0.49    1.49
  -4   4   9    0.10    1.04
  -4  -4   9    0.27    1.28
   4  -4  -9    0.47    1.09
   4   4  -9    0.96    0.74
   4   4  -9    0.55    1.55
   4  -4  -9   -0.75    1.30
  -4   4   8   45.44    2.29
  -4  -4   8   48.11    2.53
   4  -4  -8   39.32    2.47
   4   4  -8   49.10    2.83
  -4   4   8   42.13    2.08
   4   4  -8   40.84    1.78
   4  -4  -8   40.29    2.23
  -4  -4   7   56.64    2.45
   4  -4  -7   56.96    2.78
  -4   4   7   58.74    2.61
  -4  -4   7   47.58    2.69
   4   4  -7   57.08    3.02
  -4   4   7   49.44    2.32
   4  -4  -7   53.58    2.55
  -4  -4   6   26.15    1.56
   4  -4  -6   26.75    1.81
  -4   4   6   28.19    1.69
  -4  -4   6   26.45    1.78
   4  -4  -6   22.66    1.55
   4   4  -6   28.86    1.97
  -4   4   6   25.22    1.43
   4  -4  -5   70.92    3.14
  -4  -4   5   71.97    2.97
  -4  -4   5   70.81    3.25
  -4   4   5   72.38    2.90
  -4   4   5   73.06    3.05
   4  -4  -5   68.37    2.99
  -4  -4   4  651.90   21.30
   4  -4  -4  665.79   21.43
   4  -4  -4  623.00   21.33
  -4  -4   4  637.18   21.41
  -4   4   4  658.43   21.30
   4  -4  -4  627.29   21.30
  -4  -4   4  651.71   21.43
  -4   4   4  667.00   21.27
  -4  -4   3   23.32    1.50
   4  -4  -3   19.57    1.43
  -4   4   3   22.13    1.43
  -4  -4   3   23.72    1.45
  -4  -4   3   24.55    1.48
   4  -4  -3   19.82    1.25
   4  -4  -2  196.61    7.37
  -4  -4   2  211.61    7.39
  -4  -4   2  211.42    7.32
   4  -4  -2  215.58    7.07
  -4  -4   2  214.48    7.40
  -4  -4   1   27.57    1.48
   4  -4  -1   30.44    1.65
  -4  -4   1   29.74    1.61
  -4  -4   1   26.98    1.53
   4   4   0  164.75    5.86
  -4  -4   0  168.71    5.86
  -4  -4   0  160.98    5.78
   4   4   1  176.76    5.97
   4  -4   1  165.33    6.02
  -4  -4  -1  161.53    5.87
   4   4   2    6.25    0.82
   4  -4   2    4.99    0.91
  -4  -4  -2    6.33    0.83
  -4  -4  -2    5.54    0.97
   4   4   3   17.69    1.20
   4  -4   3   16.09    1.40
  -4  -4  -3   19.24    1.44
  -4  -4  -3   21.26    1.29
   4   4   4   55.95    2.38
   4  -4   4   50.81    2.63
  -4  -4  -4   56.19    2.75
  -4  -4  -4   58.67    2.50
   4   4   5   27.44    1.46
   4  -4   5   22.83    1.83
  -4  -4  -5   23.43    1.56
  -4  -4  -5   24.48    1.83
   4   4   6    1.23    0.72
   4  -4   6    2.85    1.23
  -4  -4  -6    2.28    1.05
  -4   4  -7   33.61    2.28
   4   4   7   30.18    1.59
   4   4   7   33.23    2.34
   4  -4   7   34.62    2.28
   4   4   8    4.96    0.81
  -4   4  -8    5.36    1.62
  -4   4  -8    7.83    1.73
  -4  -5  12  102.12    4.56
   4  -5 -12   90.77    4.44
  -4  -5  11    1.08    1.56
  -4   5  11    1.08    1.10
   4   5 -11    1.53    0.89
   4  -5 -11    0.58    1.40
   4   5 -11   -0.45    2.00
   4  -5 -11    0.23    2.08
   4  -5 -11   -2.72    1.76
   4   5 -11    0.19    1.79
  -4  -5  10   -0.15    1.39
  -4   5  10    1.01    1.08
   4  -5 -10    0.68    1.17
   4   5 -10   -0.13    0.76
   4   5 -10   -0.83    1.79
   4  -5 -10   -1.48    1.53
   4   5 -10   -0.86    1.65
   4  -5  -9    8.83    1.70
   4   5  -9   10.42    1.74
  -4   5   9    9.25    1.29
  -4  -5   9   10.55    1.61
   4   5  -9    7.37    0.81
   4  -5  -9    9.02    1.40
   4   5  -9    8.84    1.92
  -4   5   9    8.12    1.14
  -4  -5   8  134.24    5.24
  -4   5   8  131.16    4.93
   4  -5  -8  123.36    5.19
   4   5  -8  126.11    5.22
  -4   5   8  128.90    4.81
   4   5  -8  131.49    5.48
   4  -5  -8  117.65    4.95
  -4  -5   7   28.15    1.69
  -4   5   7   33.03    1.75
   4  -5  -7   34.57    2.13
  -4   5   7   33.36    1.87
  -4  -5   7   28.79    1.99
   4   5  -7   32.14    2.23
  -4   5   7   33.36    1.77
   4  -5  -7   35.19    1.98
   4   5  -7   30.77    1.21
  -4  -5   6   20.57    1.33
   4  -5  -6   17.92    1.56
  -4   5   6   19.63    1.41
  -4  -5   6   19.86    1.63
   4  -5  -6   22.80    1.54
   4   5  -6   24.26    1.79
  -4   5   6   18.34    1.31
  -4  -5   5   31.61    1.68
   4  -5  -5   30.17    1.86
   4  -5  -5   31.62    1.77
  -4   5   5   30.49    1.72
   4   5  -5   23.48    1.84
  -4  -5   5   31.88    2.02
  -4   5   5   31.66    1.69
  -4  -5   4   -0.19    0.88
   4  -5  -4    0.34    0.82
  -4   5   4    0.08    0.82
  -4  -5   4    0.89    1.09
   4  -5  -4    0.19    1.01
  -4  -5   4    1.05    0.83
   4  -5  -3  272.79    9.44
  -4  -5   3  270.67    9.47
  -4   5   3  286.95    9.51
  -4  -5   3  271.31    9.40
   4  -5  -3  271.92    9.24
  -4  -5   3  275.84    8.89
  -4  -5   3  269.37    9.45
  -4  -5   2   58.97    2.55
   4  -5  -2   57.49    2.57
  -4  -5   2   57.59    2.11
  -4  -5   2   57.53    2.47
   4  -5  -2   53.09    2.18
  -4  -5   2   64.13    2.57
  -4  -5   1  112.65    3.87
  -4  -5   1  100.47    4.09
  -4  -5   1  110.55    4.05
  -4  -5   0  128.05    4.67
  -4  -5   0  136.36    4.80
   4   5   0  124.44    4.75
  -4  -5   0  134.87    4.71
  -4  -5  -1  268.49    8.98
   4   5   1  265.17    8.93
  -4  -5  -1  253.21    8.87
   4  -5   1  262.06    9.05
   4   5   2   27.64    1.49
   4  -5   2   27.68    1.66
  -4   5  -2   28.64    1.22
  -4  -5  -2   29.08    1.66
  -4  -5  -2   30.41    1.53
   4   5   3   94.90    3.62
   4   5   3   90.78    3.85
   4  -5   3   95.99    3.87
  -4  -5  -3  105.03    3.98
  -4  -5  -3   96.62    3.68
   4   5   4   11.91    1.01
   4   5   4   12.20    1.35
   4  -5   4   12.65    1.38
  -4  -5  -4   13.86    1.17
  -4  -5  -4   13.66    1.45
  -4   5  -5   11.53    1.17
  -4  -5  -5   13.30    1.21
   4  -5   5   11.50    1.46
   4   5   5   11.88    1.49
  -4   5  -5   12.53    1.28
  -4  -5  -5   12.77    1.53
   4   5   5   15.18    1.05
   4   5   6    3.16    1.26
   4  -5   6    4.33    1.28
  -4   5  -6    3.82    1.08
  -4  -5  -6    3.13    1.04
  -4   5  -6    4.21    1.27
  -4  -5  -6    5.03    1.49
   4   5   6    4.93    0.78
   4   5   7    2.83    0.70
   4   5   7    3.48    1.51
   4  -5   7    1.09    1.31
  -4   5  -7    0.63    1.34
  -4   5  -8   48.55    2.73
   4   5   8   34.18    1.34
   4  -6 -12   10.56    1.88
   4  -6 -11   52.13    3.20
   4   6 -11   46.29    3.29
  -4  -6  11   48.20    3.00
  -4   6  11   54.43    2.46
   4   6 -11   55.89    3.61
   4  -6 -11   50.81    3.00
   4   6 -11   47.99    2.24
  -4   6  10    8.09    1.20
  -4  -6  10    5.29    1.63
   4   6 -10    7.08    0.89
   4  -6 -10    9.48    1.63
   4   6 -10   11.23    2.03
   4  -6 -10    8.40    1.63
   4   6 -10    8.78    1.81
   4  -6  -9    1.51    1.39
   4   6  -9    3.92    1.54
  -4   6   9    2.22    1.01
  -4  -6   9    4.15    1.42
   4   6  -9    4.45    0.66
   4  -6  -9    3.40    1.22
   4   6  -9    3.51    1.63
  -4   6   9    3.30    1.03
  -4   6   8   78.20    3.16
   4  -6  -8   75.35    3.51
   4   6  -8   73.65    3.58
   4   6  -8   69.18    3.66
  -4   6   8   71.43    3.13
   4  -6  -8   68.71    3.31
  -4   6   7   21.62    1.40
  -4  -6   7   19.03    1.36
   4   6  -7   19.09    1.74
   4  -6  -7   21.69    1.67
  -4   6   7   19.29    1.44
   4   6  -7   22.62    1.98
  -4   6   7   20.31    1.41
   4  -6  -7   19.13    1.57
  -4   6   6   23.59    1.45
  -4  -6   6   23.23    1.42
   4  -6  -6   17.93    1.62
   4   6  -6   23.78    1.74
   4  -6  -6   25.96    1.53
  -4   6   6   23.85    1.46
   4  -6  -6   23.09    1.60
   4   6  -6   23.59    1.81
  -4   6   6   20.77    1.44
  -4   6   5  103.64    4.09
  -4  -6   5  110.35    4.09
   4   6  -5  111.24    4.34
   4  -6  -5  101.58    4.26
  -4  -6   5  102.86    4.38
   4   6  -5  109.38    4.43
  -4   6   5  113.36    4.19
   4  -6  -5  104.13    4.12
   4   6  -4  186.14    6.29
   4  -6  -4  165.99    6.17
  -4   6   4  165.04    6.08
  -4  -6   4  166.87    6.06
  -4  -6   4  164.75    6.21
   4  -6  -4  175.12    6.15
  -4  -6   4  167.02    6.25
  -4   6   4  165.31    6.14
  -4   6   3  492.08   17.48
  -4  -6   3  548.04   17.53
  -4  -6   3  529.89   17.60
   4  -6  -3  531.51   17.58
  -4   6   3  544.60   17.65
  -4  -6   3  529.91   17.60
  -4  -6   3  529.76   17.00
  -4  -6   2  256.57    9.25
   4  -6  -2  279.30    9.32
  -4  -6   2  278.33    9.29
   4  -6  -2  273.57    8.91
  -4  -6   2  268.38    8.86
  -4   6   2  252.10    9.21
  -4  -6   2  276.81    9.27
  -4  -6   1  307.74   10.16
  -4  -6   1  311.38   10.44
  -4  -6   1  315.53   10.33
  -4   6   1  292.69   10.30
  -4  -6   0  232.85    8.18
  -4  -6   0  246.91    8.30
   4   6   0  241.18    8.29
  -4  -6   0  244.21    8.20
  -4   6   0  241.58    8.22
   4   6   1    1.01    0.69
  -4  -6  -1    1.64    0.67
   4   6   1    1.77    0.80
   4  -6   1    1.32    0.83
  -4  -6  -1    3.66    0.74
  -4   6  -1    1.95    0.74
  -4  -6  -1    2.19    0.81
   4   6   2   11.87    0.97
   4   6   2    9.99    1.11
   4  -6   2   11.85    1.14
  -4   6  -2   12.49    0.68
  -4  -6  -2   14.86    1.23
  -4  -6  -2   12.13    1.02
  -4   6  -2   13.25    1.05
   4   6   3  103.33    3.75
   4   6   3  101.32    4.01
   4  -6   3   97.45    4.00
  -4  -6  -3   99.30    4.07
  -4   6  -3   98.09    3.62
  -4   6  -3  102.18    3.81
  -4  -6  -3  102.87    3.83
   4   6   4   42.44    1.92
   4   6   4   47.25    2.34
   4  -6   4   40.56    2.28
  -4  -6  -4   43.11    2.41
  -4   6  -4   41.98    2.02
  -4   6  -4   45.98    2.12
  -4  -6  -4   46.89    2.10
  -4   6  -5    2.36    0.88
  -4  -6  -5    3.18    0.92
   4   6   5    1.72    1.24
   4  -6   5    1.47    1.19
  -4   6  -5    4.61    1.05
  -4  -6  -5    4.90    1.31
   4   6   5    1.94    0.68
   4   6   6   -0.13    1.27
   4  -6   6   -0.37    1.27
  -4   6  -6   -0.52    1.08
  -4  -6  -6   -0.95    1.08
  -4   6  -6    1.90    1.20
  -4  -6  -6    0.75    1.25
   4   6   6   -0.09    0.61
   4   6   7    3.20    1.44
   4  -6   7    7.07    1.48
  -4   6  -7    4.92    1.43
  -4   6  -8    8.48    1.71
   4  -7 -12    0.34    1.53
  -4  -7  11    0.32    1.61
   4   7 -11    0.12    0.81
   4  -7 -11   -0.16    1.49
   4   7 -11   -1.53    2.02
   4  -7 -11    0.54    1.67
  -4  -7  10    2.80    1.54
   4   7 -10    5.02    1.85
   4  -7 -10    5.10    1.47
   4   7 -10    3.27    0.69
   4  -7 -10    4.62    1.65
   4   7 -10    5.90    1.75
   4  -7  -9   26.83    2.29
   4   7  -9   27.51    2.29
   4  -7  -9   23.50    1.99
   4   7  -9   32.55    2.54
  -4   7   9   29.69    1.87
   4  -7  -8  139.71    5.42
   4   7  -8  147.02    5.54
   4   7  -8  145.98    5.75
  -4   7   8  151.14    5.18
   4  -7  -8  139.32    5.35
  -4  -7   7    1.76    0.76
  -4   7   7    1.62    0.80
   4  -7  -7    1.89    1.24
   4   7  -7    3.25    1.22
   4  -7  -7    1.80    1.14
   4   7  -7    0.30    1.26
  -4   7   7    2.05    0.90
  -4   7   6   28.93    1.54
  -4  -7   6   26.07    1.48
   4  -7  -6   26.62    1.77
   4   7  -6   25.26    1.83
   4  -7  -6   24.79    1.57
   4  -7  -6   24.04    1.78
   4   7  -6   25.08    2.03
  -4  -7   6   29.41    2.04
  -4   7   6   23.76    1.58
  -4  -7   5  105.00    3.95
  -4   7   5   97.99    3.93
   4  -7  -5  103.96    4.18
   4   7  -5  104.54    4.19
   4   7  -5  108.13    4.28
  -4  -7   5   95.55    4.24
  -4   7   5  102.70    4.08
   4  -7  -5  104.94    4.04
  -4  -7   4  195.65    6.73
   4  -7  -4  186.12    6.80
   4   7  -4  199.29    6.90
  -4   7   4  187.99    6.72
  -4  -7   4  186.66    6.92
  -4   7   4  196.57    6.89
   4  -7  -4  190.62    6.77
   4   7  -4  168.05    6.81
  -4  -7   4  192.67    6.88
  -4  -7   3   28.06    1.53
  -4   7   3   23.57    1.51
  -4  -7   3   23.99    1.68
  -4  -7   3   27.21    1.08
  -4   7   3   27.75    1.75
  -4  -7   3   27.91    1.61
   4  -7  -3   29.23    1.68
  -4  -7   2   79.14    3.26
  -4  -7   2   82.18    3.25
   4  -7  -2   85.16    3.30
  -4   7   2   69.57    3.13
  -4  -7   2   84.30    3.23
  -4  -7   2   76.99    2.81
  -4  -7   1   54.76    2.21
  -4  -7   1   54.01    2.46
  -4  -7   1   53.44    2.31
  -4   7   1   59.65    2.38
  -4  -7   0    6.69    0.92
  -4   7   0    7.79    0.91
  -4  -7   0    7.37    0.78
  -4  -7   0    5.35    0.77
  -4  -7  -1    0.52    0.70
   4   7   1   -0.49    0.83
   4  -7   1   -0.25    0.84
  -4   7  -1    0.06    0.65
  -4  -7  -1    0.12    0.64
  -4  -7  -1   -0.55    0.73
  -4   7  -2    0.78    0.70
  -4  -7  -2    0.64    0.68
   4   7   2    1.55    0.66
   4  -7   2    0.26    0.82
   4   7   2    0.67    0.84
  -4   7  -2    0.67    0.30
  -4  -7  -2    0.09    0.81
   4   7   3   25.13    1.31
   4  -7   3   21.03    1.60
   4   7   3   23.25    1.64
  -4   7  -3   24.62    1.22
  -4  -7  -3   24.58    1.70
  -4   7  -3   25.08    1.42
  -4  -7  -3   23.81    1.42
   4   7   4   75.42    2.96
   4   7   4   80.42    3.42
   4  -7   4   82.13    3.41
  -4  -7  -4   78.08    3.53
  -4   7  -4   75.24    3.08
  -4   7  -4   81.89    3.20
  -4  -7  -4   82.60    3.22
  -4   7  -5   11.41    1.16
  -4  -7  -5   11.70    1.20
   4   7   5   10.18    0.82
  -4   7  -5   10.75    1.22
  -4  -7  -5   13.27    1.61
   4   7   5   11.15    1.41
   4  -7   5   11.03    1.44
   4  -7   6    0.25    1.22
  -4   7  -6   -0.11    1.06
  -4  -7  -6   -0.32    1.06
   4   7   6   -1.27    1.38
  -4  -7  -6    0.76    1.29
  -4   7  -6    0.61    1.08
   4   7   7   -0.14    1.48
   4  -7   7    1.77    1.38
  -4   7  -7    4.40    1.38
  -4   7  -8   51.64    2.91
   4  -8 -12    8.07    1.97
   4   8 -11    0.44    1.91
  -4  -8  11    1.50    1.74
   4  -8 -11    2.98    1.51
   4  -8 -10    0.47    1.42
   4  -8 -10    2.33    1.60
   4   8 -10    1.91    1.58
   4   8 -10    1.81    1.75
  -4   8  10    3.78    1.24
   4   8  -9    2.36    0.48
   4  -8  -9    1.01    1.29
   4  -8  -9    1.96    1.36
   4   8  -9    2.52    1.44
  -4   8   9    1.53    1.10
   4   8  -9   -0.37    1.63
   4  -8  -8   36.59    2.34
   4   8  -8   31.90    2.33
  -4   8   8   35.92    2.06
   4   8  -8   32.82    2.42
   4  -8  -8   30.49    2.27
  -4  -8   7    0.16    0.80
   4  -8  -7    1.14    1.09
   4   8  -7    1.30    1.21
   4  -8  -7    0.13    1.14
   4   8  -7    1.69    1.50
  -4   8   7    0.20    0.89
  -4   8   6    8.00    0.93
  -4  -8   6    6.09    0.90
   4  -8  -6   10.16    1.34
   4   8  -6   10.20    1.36
   4  -8  -6    9.24    1.12
   4  -8  -6    9.39    1.33
   4   8  -6    9.25    1.49
  -4  -8   6    8.51    1.45
  -4   8   6    8.42    1.10
  -4   8   5   13.89    1.16
  -4  -8   5   12.70    1.06
   4  -8  -5   15.12    1.43
   4   8  -5   13.02    1.38
  -4  -8   5   13.62    1.53
   4   8  -5   14.46    1.46
  -4   8   5   13.25    1.28
   4  -8  -5   12.52    1.23
   4  -8  -4   47.37    2.37
   4   8  -4   55.33    2.46
  -4  -8   4   46.61    2.19
  -4   8   4   44.38    2.24
   4   8  -4   51.88    2.48
   4  -8  -4   51.20    2.33
  -4  -8   4   50.39    2.60
  -4   8   4   47.58    2.45
   4  -8  -3    0.27    0.84
  -4  -8   3    1.51    0.85
  -4   8   3    0.32    0.98
  -4  -8   3    0.74    0.33
  -4  -8   3    0.79    1.01
  -4  -8   3    0.16    0.77
  -4   8   3   -0.24    0.75
  -4  -8   2   35.44    1.86
  -4  -8   2   32.38    1.91
  -4   8   2   32.54    1.78
  -4  -8   2   36.09    1.81
  -4  -8   2   36.14    1.49
  -4  -8   1   48.24    2.23
  -4  -8   1   45.40    2.02
  -4   8   1   45.77    2.06
   4  -8  -1   46.15    1.63
  -4  -8   1   47.19    1.96
  -4  -8   0   51.89    2.26
  -4  -8   0   56.27    2.39
  -4  -8   0   52.98    2.24
  -4   8   0   53.56    2.25
  -4  -8  -1   13.57    1.10
  -4  -8  -1   11.52    1.03
  -4  -8  -1   14.00    1.00
   4  -8   1   13.22    1.22
  -4   8  -1   14.25    1.05
   4   8   1   11.16    1.13
  -4   8  -2    7.48    0.85
  -4  -8  -2    6.82    0.84
  -4  -8  -2    6.45    1.06
   4   8   2    5.80    1.04
   4  -8   2    5.26    0.98
  -4  -8  -3   75.29    3.43
  -4   8  -3   80.46    2.87
  -4   8  -3   81.91    3.14
  -4  -8  -3   79.34    3.14
   4   8   3   76.41    3.33
   4  -8   3   77.90    3.33
  -4   8  -4    1.53    0.85
  -4  -8  -4    1.00    0.80
  -4   8  -4    2.02    0.78
  -4  -8  -4    1.38    1.15
   4   8   4    1.86    1.04
   4  -8   4    0.31    1.02
  -4   8  -5    0.71    0.95
  -4  -8  -5    0.18    0.87
  -4   8  -5    0.97    0.96
  -4  -8  -5    3.09    1.34
   4   8   5    2.52    1.21
   4  -8   5    2.16    1.17
   4   8   6    1.53    1.38
   4  -8   6   -0.75    1.35
  -4   8  -6   -0.10    1.01
  -4  -8  -6   -0.10    1.04
  -4  -8  -6    0.79    1.39
  -4   8  -6    0.39    1.07
   4   8   7    0.14    1.57
   4  -8   7   -0.41    1.57
  -4   8  -7    1.28    1.35
   4  -9 -12   12.51    2.08
   4   9 -11    1.96    2.00
   4  -9 -11    1.72    1.67
   4  -9 -10    8.48    1.81
   4   9 -10    6.59    1.86
   4   9 -10    9.49    2.06
  -4   9  10    9.10    1.45
   4   9 -10    6.82    0.64
   4  -9 -10    6.31    1.63
   4  -9  -9    2.73    1.42
   4   9  -9    5.06    1.51
   4   9  -9    5.20    1.77
  -4   9   9    4.27    1.17
   4  -9  -9    2.45    1.42
   4  -9  -8    6.22    1.42
   4   9  -8    4.29    1.36
   4   9  -8    6.18    1.62
  -4   9   8    6.73    1.21
   4  -9  -8    3.64    1.43
   4  -9  -7   33.70    2.14
   4   9  -7   38.51    2.24
   4   9  -7   36.31    2.48
   4  -9  -7   35.98    2.31
  -4   9   7   32.44    1.99
  -4   9   6   31.93    1.67
  -4  -9   6   30.68    1.63
   4  -9  -6   31.98    1.96
   4   9  -6   29.78    1.94
   4   9  -6   30.96    2.13
   4  -9  -6   30.65    1.76
   4  -9  -6   26.01    1.96
  -4  -9   6   28.87    2.20
  -4   9   6   29.10    1.89
   4   9  -5    2.70    1.07
  -4   9   5    2.20    0.78
  -4  -9   5    2.49    0.76
   4  -9  -5    2.40    1.00
   4  -9  -5    1.66    0.89
   4   9  -5    2.06    1.12
  -4  -9   5    1.53    1.18
  -4   9   5    1.64    1.03
   4  -9  -4    4.08    1.01
  -4   9   4    5.10    1.21
  -4  -9   4    4.52    1.22
  -4   9   4    3.37    0.84
  -4  -9   4    4.66    0.79
  -4   9   3    8.82    1.01
  -4  -9   3    9.52    1.01
   4  -9  -3    9.78    1.12
  -4  -9   3    6.15    0.99
  -4   9   3    8.50    1.25
  -4  -9   3    7.18    1.23
  -4  -9   3    8.07    0.61
  -4   9   2    0.24    0.83
  -4  -9   2    1.28    0.79
  -4  -9   2    0.63    0.80
  -4   9   2   -0.84    1.11
  -4  -9   2    0.95    0.92
  -4  -9   2    0.90    0.51
  -4  -9   1   30.23    1.67
  -4  -9   1   26.92    1.44
  -4   9   1   31.13    1.52
  -4  -9   1   26.61    1.39
  -4  -9   0  117.00    4.42
  -4  -9   0  119.37    4.27
  -4   9   0  118.74    4.28
  -4  -9   0  117.07    4.35
  -4  -9  -1   11.67    1.04
  -4  -9  -1    9.70    1.08
  -4   9  -1   11.00    0.92
  -4  -9  -1   11.37    0.92
  -4   9  -2    1.63    0.69
  -4  -9  -2    1.75    0.78
  -4  -9  -2    0.10    0.87
   4   9   2    0.52    0.80
   4  -9   2    1.52    0.88
  -4   9  -3    2.86    0.78
  -4  -9  -3    1.64    0.82
  -4   9  -3    1.37    0.48
  -4  -9  -3    2.27    1.06
   4   9   3    2.06    1.01
   4  -9   3    1.05    0.95
  -4   9  -4  264.13    8.98
  -4  -9  -4  259.79    8.97
  -4   9  -4  264.73    8.80
  -4  -9  -4  263.61    9.43
   4   9   4  249.36    9.18
   4  -9   4  264.10    9.23
  -4   9  -5    0.09    0.86
  -4  -9  -5   -0.54    0.92
  -4   9  -5   -0.37    0.87
  -4  -9  -5    0.87    1.22
   4  -9   5    0.11    1.12
   4   9   5    0.11    1.07
  -4   9  -6   -0.52    1.11
  -4   9  -6   -0.47    1.08
  -4  -9  -6    1.78    1.37
   4  -9   6   -1.26    1.25
   4   9   6   -0.13    1.25
   4   9   7   -0.56    1.46
   4  -9   7    0.55    1.49
  -4  -9  -7    1.07    1.64
  -4   9  -7    2.09    1.29
   4  10 -11    0.19    0.47
   4 -10 -11    2.52    1.68
  -4 -10  10    0.78    1.16
   4 -10 -10   -0.17    1.53
   4  10 -10    1.04    1.62
   4  10 -10    0.62    1.71
  -4  10  10    0.51    1.22
   4  10 -10    0.22    0.28
   4 -10 -10   -0.34    1.55
   4  10  -9   10.12    1.78
   4 -10  -9   15.87    1.84
   4  10  -9   14.19    2.02
  -4  10   9   11.25    1.48
   4 -10  -9    9.73    1.73
   4 -10  -8   46.22    2.60
   4  10  -8   43.51    2.60
   4  10  -8   42.09    2.82
   4 -10  -8   36.08    2.64
  -4  10   8   42.74    2.39
   4 -10  -7   91.62    3.94
   4  10  -7   87.43    3.98
   4 -10  -7   91.39    3.64
   4  10  -7   96.05    4.27
  -4  10   7   89.43    3.84
   4 -10  -7   88.98    4.06
  -4 -10   6    1.11    0.71
  -4  10   6   -0.07    0.68
   4 -10  -6   -0.23    1.06
   4  10  -6   -0.83    1.12
   4 -10  -6   -0.09    0.84
   4 -10  -6    0.55    1.14
  -4 -10   6   -0.29    1.28
   4  10  -6    1.53    1.31
  -4  10   6    0.57    1.07
  -4  10   5   31.57    1.65
  -4 -10   5   32.71    1.61
   4 -10  -5   33.88    1.98
   4  10  -5   32.12    1.94
   4 -10  -5   26.60    1.73
   4  10  -5   28.15    1.98
  -4 -10   5   26.84    2.05
  -4  10   5   32.24    2.02
   4 -10  -4    4.03    1.01
  -4  10   4    5.20    1.17
  -4 -10   4    7.29    1.27
  -4  10   4    6.19    0.97
  -4 -10   4    6.99    0.90
  -4 -10   3   12.96    1.10
  -4  10   3   10.35    1.10
   4 -10  -3   12.19    1.16
  -4  10   3   12.62    1.36
  -4 -10   3   11.99    1.37
  -4 -10   3   10.34    0.74
  -4  10   2   -0.39    0.74
  -4 -10   2    0.24    0.80
  -4 -10   2   -0.37    0.82
  -4  10   2    0.63    1.08
  -4 -10   2    0.50    0.92
  -4 -10   2    0.27    0.56
  -4 -10   1   32.68    1.82
  -4 -10   1   33.80    1.60
  -4  10   1   31.57    1.62
  -4 -10   1   33.59    1.62
  -4 -10   0   83.27    3.34
  -4 -10   0   79.91    3.10
  -4  10   0   83.06    3.16
  -4 -10   0   83.72    3.27
  -4 -10  -1    1.63    0.77
  -4  10  -1    0.94    0.63
  -4 -10  -1    1.04    0.62
  -4 -10  -1    0.44    0.84
  -4 -10  -2    1.58    0.65
  -4  10  -2    2.23    0.74
  -4 -10  -2    2.88    0.73
  -4 -10  -2    0.72    0.90
   4  10   2    2.00    0.97
   4 -10   2    2.62    0.95
  -4  10  -3    3.66    0.81
  -4 -10  -3    5.88    0.83
  -4 -10  -3    4.39    1.17
   4  10   3    4.60    1.02
   4 -10   3    4.05    1.12
  -4  10  -4    2.44    0.90
  -4 -10  -4    0.92    0.83
  -4  10  -4    2.24    0.70
  -4 -10  -4    0.94    1.13
   4 -10   4    1.26    1.09
   4  10   4    4.47    1.14
  -4  10  -5    0.45    0.89
  -4 -10  -5   -0.72    0.95
   4  10   5    1.50    1.15
   4 -10   5    1.95    1.23
  -4 -10  -5    0.60    1.24
  -4  10  -5    1.56    0.91
   4  10   6   25.16    1.92
   4 -10   6   22.13    1.94
  -4 -10  -6   26.36    2.25
  -4  10  -6   25.00    1.67
  -4  10  -7    5.12    1.36
   4  10   7    5.72    1.63
   4 -10   7    2.61    1.50
   4 -11 -11    0.75    1.77
  -4 -11  10    2.44    1.22
  -4  11  10    2.12    1.20
   4  11 -10    3.12    1.71
   4 -11 -10    1.84    1.56
   4  11 -10    4.54    2.02
  -4  11  10    1.98    1.28
   4 -11 -10    0.90    1.65
   4 -11  -9    5.67    1.53
   4  11  -9    7.00    1.70
   4  11  -9    7.25    1.89
  -4  11   9    5.24    1.34
   4 -11  -9    3.43    1.53
   4 -11  -8  458.46   15.68
   4  11  -8  466.52   15.76
   4  11  -8  478.21   16.01
  -4  11   8  447.26   15.50
   4 -11  -8  430.74   15.78
   4  11  -7    5.39    1.38
   4 -11  -7    4.11    1.34
   4 -11  -7    3.75    0.98
   4 -11  -7    1.39    1.36
   4  11  -7    4.39    1.48
  -4  11   7    5.69    1.24
  -4  11   6    6.09    0.89
   4 -11  -6    7.68    1.30
   4  11  -6    7.87    1.29
  -4 -11   6    6.70    0.86
   4 -11  -6    5.31    1.06
   4 -11  -6    6.04    1.45
   4  11  -6    6.74    1.36
  -4  11   6    7.25    1.24
   4  11  -5    6.63    1.21
  -4  11   5    5.13    0.90
  -4 -11   5    4.27    0.73
   4 -11  -5    2.72    1.07
   4 -11  -5    6.72    1.09
  -4 -11   5    4.70    1.40
  -4  11   5    3.37    1.16
   4 -11  -4    7.74    1.08
  -4  11   4    7.98    1.32
  -4  11   4    8.80    1.01
  -4 -11   4    9.86    0.93
  -4 -11   4   11.38    1.47
  -4 -11   3    0.90    0.51
  -4  11   3    2.19    1.13
  -4 -11   3    0.70    1.08
  -4  11   3    1.13    0.76
  -4 -11   3    2.11    0.83
  -4  11   2    3.73    0.86
  -4 -11   2    6.53    0.94
  -4 -11   2    6.68    1.05
  -4  11   2    3.22    1.22
  -4 -11   2    6.77    1.16
  -4 -11   2    4.96    0.74
  -4 -11   1    0.80    0.88
  -4 -11   1    0.93    0.66
  -4  11   1    0.42    0.70
  -4 -11   1    0.43    0.70
  -4 -11   0  117.07    4.58
  -4 -11   0  126.49    4.40
  -4  11   0  122.97    4.41
  -4 -11   0  123.68    4.60
  -4 -11  -1  111.13    4.20
  -4  11  -1  112.13    4.10
  -4 -11  -1  115.60    4.08
  -4 -11  -1  108.72    4.35
  -4 -11  -2    1.47    0.72
   4  11   2    1.15    0.92
   4 -11   2    1.83    0.98
  -4 -11  -2    1.30    0.98
  -4 -11  -2    2.21    0.73
  -4  11  -2    2.65    0.77
   4  11   3  107.14    4.46
   4 -11   3  112.06    4.47
  -4 -11  -3  112.63    4.69
  -4  11  -3  120.66    4.27
  -4 -11  -3  118.05    4.27
   4 -11   4   27.79    1.87
   4  11   4   29.63    1.89
  -4  11  -4   27.49    1.62
  -4 -11  -4   26.91    1.59
  -4 -11  -4   27.59    2.05
  -4  11  -5   14.26    1.17
  -4  11  -5   15.79    1.33
  -4 -11  -5   15.98    1.35
  -4 -11  -5   13.20    1.69
   4  11   5   17.87    1.57
   4 -11   5   15.38    1.60
   4  11   6    6.62    1.45
   4 -11   6    4.94    1.44
  -4 -11  -6    3.26    1.50
  -4  11  -6    5.99    1.16
  -4  11  -7    2.62    1.22
   4 -11   7    2.35    1.38
   4  11   7    2.09    1.52
   4 -12 -11    1.38    1.78
  -4 -12  10   -0.22    1.21
  -4  12  10   -1.68    1.27
   4 -12 -10   -1.01    1.54
   4  12 -10    1.21    1.61
   4 -12 -10   -0.19    1.73
   4  12 -10    3.48    1.96
  -4  12  10    0.14    1.37
   4 -12  -9   36.15    2.54
   4  12  -9   34.60    2.54
  -4  12   9   35.15    2.26
   4 -12  -9   29.81    2.55
   4  12  -9   35.95    2.81
   4  12  -8  507.42   16.75
   4 -12  -8  468.45   16.41
   4  12  -8  482.70   16.46
   4 -12  -8  445.20   16.54
  -4  12   8  487.45   16.30
   4 -12  -7    2.70    1.20
   4  12  -7    2.75    1.35
   4 -12  -7    1.37    0.90
   4 -12  -7    1.14    1.42
   4  12  -7    2.69    1.51
  -4  12   7    2.13    1.16
   4 -12  -6    0.12    1.07
   4  12  -6    1.20    1.14
  -4  12   6    1.19    0.73
  -4 -12   6    2.26    0.74
   4 -12  -6    3.27    1.03
   4 -12  -6    0.16    1.31
   4  12  -6    1.13    1.27
  -4  12   6    0.64    1.12
   4 -12  -5    3.45    1.04
  -4  12   5    2.70    0.76
  -4 -12   5    1.75    0.69
   4  12  -5    2.72    1.06
  -4 -12   5    3.60    1.41
  -4  12   5    0.66    1.20
   4 -12  -5    3.79    0.98
  -4 -12   4   40.33    1.92
  -4  12   4   39.35    1.90
  -4 -12   4   37.78    2.36
  -4  12   4   41.79    2.44
   4 -12  -4   42.35    2.15
  -4  12   3   31.28    1.72
  -4 -12   3   36.39    1.80
  -4 -12   3   32.36    2.18
  -4 -12   3   36.96    1.59
  -4  12   3   34.92    2.23
  -4 -12   2    3.76    0.75
  -4  12   2    3.00    0.77
  -4 -12   2    3.59    0.76
  -4  12   2    3.10    1.30
  -4 -12   2    6.10    1.18
  -4  12   2    2.61    0.82
  -4 -12   2    4.62    0.88
  -4 -12   1    0.18    0.84
  -4 -12   1    1.12    0.63
  -4  12   1    0.75    0.62
  -4 -12   1    1.19    0.79
  -4 -12   0   23.92    1.48
  -4 -12   0   21.76    1.18
  -4  12   0   22.54    1.22
   4 -12   0   20.76    0.85
  -4 -12   0   20.95    1.44
  -4 -12  -1   38.35    1.93
  -4  12  -1   35.72    1.69
  -4 -12  -1   38.00    1.69
  -4 -12  -1   35.30    2.01
  -4 -12  -2   20.44    1.23
  -4  12  -2   20.21    1.22
  -4 -12  -2   19.03    1.20
  -4 -12  -2   15.13    1.52
   4  12   2   17.50    1.42
   4 -12   2   21.16    1.51
  -4  12  -3    0.66    0.77
  -4 -12  -3    0.73    0.74
  -4 -12  -3    2.05    1.20
   4  12   3    0.76    1.04
   4 -12   3    1.96    1.05
  -4  12  -4   54.33    2.54
  -4 -12  -4   65.16    2.63
  -4 -12  -4   56.30    3.05
   4 -12   4   62.10    2.88
   4  12   4   60.24    2.84
  -4  12  -5   26.69    1.73
  -4 -12  -5   31.69    1.81
  -4 -12  -5   29.08    2.27
   4 -12   5   25.97    1.94
   4  12   5   28.66    1.98
   4  12   6   11.55    1.58
   4 -12   6   11.43    1.63
  -4 -12  -6   11.28    1.83
  -4  12  -6    9.55    1.20
   4  12   7    4.32    1.53
   4 -12   7    3.75    1.46
  -4 -13  10    0.54    1.15
  -4  13  10   -1.63    1.23
   4 -13 -10    0.68    1.68
   4  13 -10    0.52    1.74
   4 -13 -10    0.98    1.73
   4  13 -10    0.41    1.74
  -4  13  10    2.40    1.41
   4 -13  -9   42.57    2.72
   4  13  -9   36.35    2.55
  -4  13   9   41.12    2.52
   4 -13  -9   35.67    2.83
   4  13  -9   41.60    2.96
   4  13  -8   61.48    3.49
   4 -13  -8   64.69    3.27
   4  13  -8   66.55    3.39
  -4  13   8   65.47    3.22
   4 -13  -8   55.49    3.39
   4 -13  -7   27.48    1.97
   4  13  -7   23.92    1.96
   4 -13  -7   24.03    1.56
   4 -13  -7   21.83    2.16
   4  13  -7   22.35    2.04
  -4  13   7   24.86    1.88
   4  13  -6   26.87    1.92
   4 -13  -6   25.93    1.87
   4 -13  -6   24.32    1.64
   4 -13  -6   20.09    2.02
  -4 -13   6   23.25    1.38
  -4  13   6   25.55    1.92
   4 -13  -5    3.72    1.05
   4  13  -5    2.92    1.09
  -4  13   5    3.18    0.77
   4 -13  -5    1.35    1.00
  -4 -13   5    2.71    0.67
  -4  13   5    2.38    1.19
  -4 -13   4   30.50    1.57
  -4  13   4   27.04    1.52
   4 -13  -4   29.37    1.83
   4  13  -4   29.03    1.18
  -4 -13   4   29.72    2.08
  -4  13   4   30.81    2.14
  -4 -13   3   12.59    1.48
   4  13  -3   10.57    0.75
  -4  13   3   10.76    1.03
  -4 -13   3   13.37    1.11
  -4  13   3   10.77    1.46
  -4 -13   3   12.50    0.96
  -4 -13   2    0.75    0.73
  -4  13   2    0.44    0.75
  -4 -13   2    2.09    0.79
  -4  13   2    1.91    1.25
  -4 -13   2    0.31    0.68
  -4  13   2   -0.38    0.71
  -4 -13   2    0.23    1.09
   4  13  -2    1.21    0.59
  -4  13   1   10.93    1.12
  -4 -13   1   12.30    1.12
  -4 -13   1   13.80    1.29
  -4  13   1   12.40    1.65
  -4 -13   1   14.75    0.97
  -4  13   1   13.71    0.98
   4  13  -1   15.51    1.06
  -4 -13   1   12.42    1.23
  -4 -13   0  122.32    4.46
  -4 -13   0  112.02    4.11
  -4  13   0  115.00    4.14
  -4 -13   0  112.72    4.45
  -4 -13  -1    0.96    0.82
  -4  13  -1    0.60    0.65
  -4 -13  -1    0.05    0.65
  -4 -13  -1   -0.11    0.98
  -4 -13  -2   19.40    1.26
   4  13   2   17.58    1.47
   4 -13   2   17.58    1.46
  -4 -13  -2   19.10    1.63
  -4  13  -2   18.86    1.20
  -4 -13  -2   20.28    1.20
   4  13   3    6.45    1.16
   4 -13   3    6.28    1.15
  -4 -13  -3    8.81    1.36
  -4  13  -3    7.57    0.90
  -4 -13  -3    5.60    0.86
   4  13   4  179.67    6.67
   4 -13   4  176.37    6.66
  -4 -13  -4  180.74    7.01
  -4  13  -4  176.66    6.41
  -4 -13  -4  189.12    6.44
   4  13   5    9.48    1.40
   4 -13   5   11.00    1.49
  -4 -13  -5    9.46    1.69
  -4  13  -5    7.06    1.14
  -4 -13  -5    8.73    1.11
   4  13   6    2.42    1.35
   4 -13   6    3.33    1.35
  -4 -13  -6    6.57    1.62
   4  13   7    1.11    1.50
  -4 -14  10   -1.04    1.20
  -4  14  10    0.43    1.18
   4 -14 -10    1.19    1.62
   4  14 -10    1.03    1.62
   4 -14 -10   -0.61    1.92
   4  14 -10    1.42    1.84
  -4  14  10    1.61    1.36
  -4 -14   9  104.34    4.04
   4  14  -9   96.38    4.48
   4 -14  -9  101.49    4.53
   4  14  -9   96.45    4.76
  -4  14   9   94.73    4.33
   4 -14  -9   90.28    4.73
   4 -14  -8    4.44    1.49
   4  14  -8    2.74    1.50
   4 -14  -8    3.21    1.70
   4  14  -8    2.95    1.68
  -4  14   8    3.50    1.42
   4 -14  -7    0.13    1.23
   4  14  -7    1.72    1.36
   4 -14  -7    2.12    0.95
   4 -14  -7    0.36    1.41
  -4 -14   7    1.71    1.61
  -4  14   7    0.42    1.24
   4 -14  -6    8.04    1.15
   4 -14  -6    3.85    1.43
   4 -14  -6    4.67    1.27
   4  14  -6    4.45    1.21
  -4  14   6    5.41    1.35
   4 -14  -5   62.37    2.84
  -4  14   5   57.12    2.47
  -4 -14   5   59.58    2.48
  -4  14   5   66.57    3.22
  -4 -14   4   10.50    1.00
   4 -14  -4   13.57    1.34
  -4  14   4   11.26    1.63
   4  14  -4   10.28    0.67
  -4 -14   4   11.37    1.61
  -4  14   4    9.30    0.94
  -4 -14   3   17.68    1.68
   4  14  -3   13.37    0.88
  -4  14   3   13.27    1.08
  -4 -14   3   14.07    1.14
  -4  14   3   17.15    1.79
  -4 -14   3   11.41    1.00
  -4  14   2    1.34    0.75
  -4 -14   2    0.29    0.83
  -4 -14   2    0.73    0.82
  -4  14   2   -1.08    1.28
  -4 -14   2    0.47    0.67
  -4  14   2   -0.06    0.66
  -4 -14   2   -0.24    1.12
   4  14  -2    0.85    0.59
  -4 -14   1   70.18    3.05
  -4  14   1   70.25    3.02
  -4 -14   1   76.16    3.25
  -4  14   1   78.07    3.70
  -4 -14   1   77.14    2.87
  -4  14   1   76.31    2.89
   4  14  -1   78.82    3.02
  -4 -14   1   73.36    3.19
  -4 -14   0  170.02    6.08
  -4  14   0  162.99    5.73
  -4 -14   0  166.52    5.72
  -4 -14   0  166.71    6.18
  -4 -14  -1   96.86    3.71
  -4 -14  -1   93.52    3.92
  -4  14  -1   90.08    3.42
  -4 -14  -1   91.22    3.40
  -4 -14  -2    9.77    1.01
  -4 -14  -2    8.85    1.36
  -4  14  -2    8.13    0.88
  -4 -14  -2    9.87    0.87
   4  14   3   31.11    1.93
   4 -14   3   33.39    1.94
  -4 -14  -3   28.86    2.20
  -4  14  -3   32.00    1.62
  -4 -14  -3   33.35    1.66
   4  14   4   15.47    1.46
   4 -14   4   12.66    1.48
  -4 -14  -4   16.29    1.81
  -4  14  -4   12.86    1.16
  -4 -14  -4   15.16    1.22
   4  14   5    1.05    1.28
   4 -14   5    0.35    1.21
  -4 -14  -5    1.21    1.48
   4  14   6    3.94    1.39
   4 -14   6    2.06    1.45
  -4 -14  -6    0.19    1.67
   4 -15 -10    1.07    1.89
   4 -15 -10   -0.68    1.68
   4  15 -10    1.20    1.83
   4  15 -10    0.60    1.85
  -4 -15  10   -1.13    1.15
  -4  15  10   -0.51    1.21
  -4 -15   9   20.97    1.66
  -4  15   9   21.07    1.63
   4 -15  -9   21.75    2.15
   4  15  -9   21.56    2.18
   4  15  -9   22.98    2.30
  -4  15   9   23.07    2.04
   4 -15  -9   20.55    2.54
   4 -15  -8   52.63    3.42
   4 -15  -8   57.19    3.06
   4  15  -8   57.97    3.15
  -4  15   8   64.73    3.18
   4 -15  -7  106.23    4.35
   4  15  -7  100.27    4.35
   4 -15  -7   98.60    3.97
   4 -15  -7   86.53    4.60
  -4 -15   7  104.98    4.70
  -4  15   7  102.55    4.43
   4 -15  -6    2.30    1.08
  -4  15   6    0.30    1.28
   4  15  -6    1.32    1.16
   4 -15  -6    2.55    1.16
   4 -15  -5    2.38    1.10
  -4 -15   5    2.65    0.66
  -4  15   5    3.40    0.77
  -4  15   5    2.48    1.29
   4  15  -5    2.32    0.39
  -4  15   4    9.84    0.92
   4 -15  -4    9.40    1.31
  -4  15   4    8.65    1.58
   4  15  -4   10.59    0.71
  -4 -15   4   12.05    0.98
  -4  15   3    0.44    0.68
  -4 -15   3   -0.67    0.69
  -4 -15   3   -1.09    1.32
   4  15  -3    0.05    0.53
  -4  15   2   84.88    3.40
  -4 -15   2   90.07    3.46
  -4 -15   2   90.83    3.93
  -4 -15   2   89.88    3.31
  -4  15   2   87.54    3.32
   4  15  -2   86.64    3.34
  -4  15   2   90.48    4.16
  -4 -15   2   95.05    3.63
  -4  15   1   28.09    1.60
  -4 -15   1   27.81    1.63
  -4 -15   1   29.59    1.84
  -4  15   1   28.73    2.22
  -4 -15   1   30.14    1.41
  -4  15   1   26.13    1.43
   4  15  -1   31.14    1.59
  -4 -15   1   30.13    1.83
  -4  15   0    3.88    0.73
  -4 -15   0    4.94    0.74
   4 -15   0    4.34    0.61
   4  15   0    5.22    0.95
  -4 -15   0    4.34    1.14
  -4 -15   0    3.55    1.01
  -4 -15  -1    1.81    0.96
  -4 -15  -1    4.05    1.18
  -4  15  -1    4.55    0.76
  -4 -15  -1    4.45    0.71
  -4 -15  -2   58.91    2.46
  -4  15  -2   54.54    2.29
  -4 -15  -2   57.01    2.30
  -4 -15  -2   52.74    2.87
  -4  15  -3   48.91    2.16
  -4 -15  -3   49.75    2.17
  -4 -15  -3   50.02    2.84
   4  15   3   47.19    2.42
   4 -15   3   49.81    2.50
  -4  15  -4   25.50    1.56
  -4 -15  -4   26.05    1.58
  -4 -15  -4   31.70    2.35
   4  15   4   25.99    1.85
   4 -15   4   27.07    1.90
  -4 -15  -5   12.21    1.89
   4  15   5   12.17    1.51
   4 -15   5   13.50    1.54
   4  15   6   -0.13    1.39
   4 -15   6    1.16    1.38
  -4 -16  10    0.10    1.15
  -4  16  10   -1.00    1.24
   4 -16 -10    0.51    1.71
   4  16 -10    0.17    1.82
   4 -16  -9    3.14    1.62
   4  16  -9    2.49    1.64
  -4 -16   9    3.98    1.19
  -4  16   9    3.05    1.08
  -4  16   9    4.63    1.51
   4 -16  -9    5.16    2.05
   4 -16  -8    1.03    1.72
   4 -16  -8    2.73    1.48
   4  16  -8    0.58    1.52
  -4  16   8    3.98    1.45
   4 -16  -7   31.56    2.15
   4  16  -7   33.04    2.23
   4 -16  -7   28.03    1.76
   4 -16  -7   23.97    2.53
  -4 -16   7   30.11    2.57
  -4  16   7   31.07    2.24
   4 -16  -6    6.89    1.19
   4  16  -6    8.34    1.30
   4 -16  -6    8.38    1.35
  -4 -16   6   10.21    1.86
  -4  16   6    6.75    1.40
  -4 -16   5    0.41    0.62
   4 -16  -5   -0.66    1.07
  -4  16   5    0.40    0.68
  -4  16   5   -1.62    1.40
   4  16  -5    0.29    0.40
   4 -16  -4    4.78    1.05
  -4  16   4    4.57    0.72
  -4 -16   4    4.35    0.73
   4  16  -4    4.14    0.61
  -4  16   4    5.75    1.51
  -4 -16   3    1.25    0.66
  -4  16   3    0.76    0.67
  -4 -16   3    1.85    1.34
   4  16  -3    1.49    0.61
  -4  16   3    0.50    1.41
  -4  16   2    5.47    0.86
  -4 -16   2    4.94    0.87
  -4 -16   2    5.53    1.30
   4  16  -2    5.57    0.82
  -4 -16   2    5.04    0.74
  -4  16   2    3.32    1.45
  -4  16   2    5.20    0.76
  -4 -16   2    5.77    1.11
  -4 -16   1   19.96    1.40
  -4  16   1   21.98    1.35
  -4 -16   1   23.59    1.21
  -4  16   1   22.13    1.20
  -4  16   1   21.57    2.07
   4  16  -1   24.22    1.45
  -4 -16   1   23.14    1.68
  -4 -16   0  183.48    6.57
  -4 -16   0  184.59    6.13
  -4  16   0  177.21    6.12
   4  16   0  178.10    6.47
   4 -16   0  177.55    6.10
  -4 -16   0  177.38    6.71
  -4 -16  -1    1.34    0.96
  -4 -16  -1   -1.04    1.26
  -4  16  -1    0.74    0.63
  -4 -16  -1    0.05    0.57
  -4 -16  -2   69.74    2.77
  -4  16  -2   63.87    2.56
  -4 -16  -2   66.97    2.57
  -4  16  -3    6.29    0.86
  -4 -16  -3    8.80    0.91
  -4 -16  -3    8.22    1.56
   4  16   3    8.20    1.26
   4 -16   3    5.44    1.23
  -4  16  -4    5.89    1.02
  -4 -16  -4    5.48    1.02
  -4 -16  -4    6.96    1.70
   4  16   4    6.71    1.29
   4 -16   4    6.06    1.33
  -4 -16  -5    8.72    1.86
   4  16   5    8.92    1.40
   4 -16   5    8.69    1.46
   4  16   6    0.63    1.35
   4 -16   6    1.17    1.42
  -4 -17  10   -0.78    1.20
  -4  17  10   -0.68    1.15
   4 -17 -10    1.02    1.74
   4  17 -10    0.34    1.71
  -4 -17   9   53.47    2.57
  -4  17   9   54.87    2.59
   4 -17  -9   52.05    3.12
   4  17  -9   53.31    3.14
   4 -17  -9   50.75    3.55
   4 -17  -8   29.56    2.23
   4  17  -8   30.19    2.24
   4 -17  -8   27.77    2.62
  -4 -17   8   28.93    1.75
  -4  17   8   27.60    2.29
   4 -17  -7   28.53    2.11
   4  17  -7   33.08    2.26
   4 -17  -7   30.47    1.85
   4 -17  -7   28.70    2.76
  -4 -17   7   30.41    2.65
  -4  17   7   32.77    2.35
   4 -17  -6    4.60    1.26
  -4 -17   6    5.06    1.69
  -4  17   6    3.44    1.51
   4  17  -6    4.31    0.41
   4 -17  -6    3.42    1.22
  -4  17   5    1.53    1.45
   4  17  -5    0.70    0.47
   4 -17  -5    0.79    1.14
   4  17  -4    0.38    0.54
  -4  17   4   -0.51    1.40
  -4  17   4    0.46    0.59
  -4 -17   4    0.55    0.60
  -4  17   3    1.56    1.42
  -4  17   3    0.36    0.72
  -4  17   3    0.26    0.63
  -4 -17   3    1.27    0.70
   4  17  -3    1.17    0.63
  -4  17   2   29.33    1.50
  -4 -17   2   27.41    1.55
  -4 -17   2   29.95    2.11
   4  17  -2   28.83    1.57
  -4 -17   2   36.32    1.97
  -4  17   2   28.79    2.30
  -4 -17   2   32.16    1.44
  -4  17   2   29.04    1.44
  -4  17   1   39.99    2.00
  -4 -17   1   43.82    2.08
  -4 -17   1   45.93    1.86
  -4  17   1   49.02    1.90
   4  17  -1   46.64    2.15
  -4 -17   1   43.18    2.42
  -4  17   1   42.32    2.86
  -4  17   0    3.26    0.64
  -4 -17   0    3.17    0.66
  -4 -17   0    1.89    1.09
  -4 -17   0    2.29    1.29
   4 -17   0    3.39    0.71
   4  17   0    3.55    1.00
  -4  17  -1   42.04    1.80
  -4 -17  -1   41.82    1.78
   4  17   1   43.34    2.31
   4 -17   1   41.53    1.77
  -4 -17  -1   41.66    2.52
  -4 -17  -1   44.22    2.22
  -4 -17  -2    2.54    0.94
  -4  17  -2    3.10    0.71
  -4 -17  -2    2.45    0.66
  -4 -17  -2    1.50    1.24
  -4  17  -3   22.38    1.39
  -4 -17  -3   23.60    1.40
  -4 -17  -3   27.73    2.28
  -4 -17  -4    3.22    1.68
   4  17   4    2.13    1.17
   4 -17   4    1.00    1.20
  -4 -17  -5    2.53    1.79
   4  17   5   -0.12    1.22
   4 -17   5    2.15    1.29
   4  17   6    4.42    1.43
   4 -17   6    5.19    1.49
  -4 -18  10   18.95    1.65
  -4  18  10   21.15    1.66
   4 -18 -10   22.43    2.38
   4  18 -10   19.08    2.26
  -4  18   9  186.26    6.66
  -4 -18   9  185.48    6.66
   4 -18  -9  180.17    7.22
   4  18  -9  183.82    7.22
   4  18  -8   69.71    3.54
   4 -18  -8   69.44    3.55
   4 -18  -8   69.85    4.07
  -4 -18   8   72.97    3.02
  -4  18   8   73.61    3.04
  -4  18   8   69.48    3.69
   4 -18  -7    7.97    1.19
   4  18  -7    9.24    1.56
   4 -18  -7    8.82    1.54
  -4 -18   7    9.64    2.15
  -4  18   7    7.16    1.59
   4  18  -6   13.10    0.73
  -4 -18   6   12.89    2.10
  -4  18   6   16.36    1.91
   4 -18  -6   13.41    1.42
   4  18  -5   12.06    0.81
  -4 -18   5   15.95    2.01
  -4  18   5   14.87    1.91
   4 -18  -5   14.68    1.49
  -4 -18   4   10.25    0.87
  -4  18   4   12.77    0.87
   4  18  -4   12.25    0.90
  -4  18   4   14.82    1.86
  -4  18   3   27.84    1.38
  -4 -18   3   28.10    1.41
  -4 -18   3   27.97    1.44
  -4  18   3   28.24    1.46
   4  18  -3   29.81    1.50
  -4  18   3   33.05    2.44
  -4  18   2   41.74    1.85
  -4 -18   2   41.02    1.89
  -4 -18   2   39.43    2.55
  -4 -18   2   42.61    1.76
  -4  18   2   40.42    1.78
   4  18  -2   44.20    2.01
  -4  18   2   48.22    2.89
  -4 -18   2   45.30    2.36
  -4  18   1    2.48    0.75
  -4 -18   1    1.14    0.82
  -4 -18   1    3.98    1.23
  -4  18   1    1.94    0.62
  -4 -18   1    2.26    0.61
   4  18  -1    3.57    0.93
  -4  18   0   32.33    1.39
  -4 -18   0   32.70    1.37
  -4  18   0   27.74    1.62
  -4 -18   0   26.15    1.64
  -4 -18   0   31.51    1.92
   4 -18   0   29.98    1.51
   4  18   0   27.22    1.77
  -4 -18   0   32.67    2.13
  -4  18  -1    1.14    0.57
  -4 -18  -1    0.70    0.52
  -4 -18  -1    0.29    1.07
  -4  18  -1    1.19    1.68
  -4 -18  -1    0.14    1.32
   4 -18   1    0.30    0.68
   4  18   1    0.77    1.01
  -4 -18  -2    5.21    1.07
  -4 -18  -2    6.55    1.58
  -4  18  -2    3.42    0.73
  -4 -18  -2    5.76    0.73
  -4 -18  -3    0.33    0.69
  -4  18  -3   -0.20    0.76
  -4 -18  -3    0.39    0.74
  -4 -18  -3   -0.17    1.45
  -4 -18  -4   32.11    2.58
   4  18   4   29.84    1.93
   4 -18   4   26.54    1.94
  -4 -18  -5   15.48    2.21
   4 -18   5   16.39    1.80
   4  18   5   15.28    1.59
   4 -18   6    3.37    1.53
   4  18   6    5.56    1.48
  -4  19  10    5.36    1.21
   4  19 -10    5.30    1.87
  -4 -19   9    9.64    1.24
  -4  19   9   12.40    1.30
   4 -19  -9   13.36    1.98
   4  19  -9    8.18    1.88
   4 -19  -8    2.35    2.04
   4 -19  -8    0.84    1.49
   4  19  -8    0.14    1.51
  -4 -19   8   -1.09    0.98
  -4  19   8    0.39    0.93
  -4 -19   7   -1.56    0.91
   4 -19  -7    0.95    1.12
   4 -19  -7    0.98    1.34
   4  19  -7    0.13    1.30
  -4 -19   7    1.74    1.90
  -4  19   7   -0.86    1.50
  -4 -19   6    4.03    1.79
  -4  19   6    1.77    1.56
   4  19  -6    1.34    0.49
   4 -19  -6    3.49    1.12
  -4 -19   5   -2.82    1.67
   4  19  -5    0.23    0.55
  -4  19   5   -0.73    1.51
   4 -19  -5    0.35    1.14
  -4 -19   4   -0.23    0.55
   4  19  -4   -0.58    0.62
  -4  19   4    0.73    1.50
  -4  19   3   46.66    1.86
  -4 -19   3   44.66    1.90
   4  19  -3   46.43    2.08
  -4  19   3   55.42    3.12
  -4 -19   3   45.91    1.92
  -4  19   3   45.48    1.93
  -4  19   2   25.45    1.24
  -4 -19   2   22.45    1.27
   4  19  -2   25.57    1.52
  -4  19   2   23.34    2.27
  -4 -19   2   26.47    1.91
  -4 -19   2   23.28    1.18
  -4  19   2   24.52    1.21
  -4  19   1   72.05    2.80
  -4 -19   1   64.22    2.84
  -4 -19   1   76.84    2.65
  -4  19   1   73.43    2.66
   4  19  -1   74.83    3.10
  -4 -19   1   71.21    3.42
  -4  19   0   78.87    2.92
  -4 -19   0   82.13    2.90
  -4  19   0   78.89    3.14
  -4 -19   0   73.45    3.18
  -4 -19   0   85.41    3.53
   4  19   0   82.60    3.46
   4 -19   0   81.73    3.14
  -4 -19   0   83.14    3.82
  -4 -19  -1   19.88    1.62
  -4  19  -1   18.84    2.22
  -4 -19  -1   21.60    2.05
   4  19   1   21.38    1.69
   4 -19   1   19.03    1.24
  -4  19  -1   19.62    1.09
  -4 -19  -1   23.01    1.11
  -4 -19  -2    1.28    1.05
  -4 -19  -2    3.43    1.60
  -4  19  -2    0.96    0.65
  -4 -19  -2    2.23    0.66
  -4 -19  -3    1.04    0.72
  -4 -19  -3   -0.18    1.55
  -4 -19  -4    0.19    1.68
   4 -19   4    0.11    1.30
   4  19   5   13.17    1.61
   4 -19   5   13.03    1.68
   4  19   6    5.06    1.48
   4 -19   6    3.27    1.59
   4  20 -10    7.26    1.86
  -4  20   9   15.73    1.36
   4  20  -9   16.31    2.09
  -4 -20   8   13.03    1.20
  -4  20   8   14.11    1.19
   4 -20  -8   11.81    1.84
   4  20  -8   12.55    1.73
  -4 -20   7    4.03    0.92
  -4  20   7    3.28    0.83
   4  20  -7    2.91    0.34
  -4  20   7    4.83    1.63
   4 -20  -7    5.04    1.21
   4 -20  -6    0.89    1.20
  -4  20   6    1.47    1.53
   4  20  -6    0.29    0.51
  -4 -20   6    3.38    1.92
   4 -20  -5    2.55    1.21
  -4 -20   5    5.08    1.90
  -4  20   5    7.38    1.69
   4  20  -5    3.41    0.67
  -4 -20   4    0.51    1.51
  -4  20   4   -1.90    1.51
   4  20  -4    0.56    0.69
  -4 -20   3    7.48    0.77
  -4  20   3    7.34    1.91
  -4  20   3    7.54    0.78
  -4 -20   3    7.71    0.72
  -4  20   3    8.59    0.66
   4  20  -3    8.49    1.00
  -4  20   2    1.37    1.53
  -4 -20   2    0.37    1.18
  -4 -20   2    0.03    0.54
  -4  20   2    0.21    0.52
   4  20  -2    2.59    0.93
  -4  20   2    0.80    0.51
  -4 -20   2    0.66    0.60
  -4  20   1   42.71    1.67
  -4 -20   1   45.09    1.67
  -4  20   1   40.56    1.80
  -4 -20   1   40.34    1.87
   4  20  -1   41.36    2.17
  -4 -20   1   44.24    2.59
  -4 -20   0    5.48    0.57
  -4  20   0    6.04    0.63
  -4 -20   0    4.91    0.93
  -4  20   0    4.72    0.83
  -4 -20   0    6.60    1.30
  -4 -20   0    5.90    1.57
  -4  20   0    9.06    1.84
   4 -20   0    5.76    0.95
   4  20   0    6.43    1.19
  -4  20  -1    5.86    0.66
  -4 -20  -1    5.72    0.63
  -4 -20  -1    6.23    1.25
  -4 -20  -1    6.77    1.63
  -4  20  -1    7.50    1.85
   4 -20   1    5.46    0.90
   4  20   1    6.91    1.31
  -4  20  -2    2.08    0.73
  -4 -20  -2    3.56    0.69
  -4 -20  -2    5.34    1.17
  -4  20  -2    3.66    1.79
  -4 -20  -2    5.50    1.73
  -4 -20  -3    7.52    1.91
  -4 -20  -4    2.97    1.84
   4  20   5    3.47    1.29
   4 -20   5    8.19    1.58
   4  20   6   -1.26    1.49
   4  21  -9   11.68    1.89
  -4  21   9   12.25    1.28
   4  21  -8   20.21    2.00
  -4  21   8   19.58    1.34
   4  21  -7   43.33    1.65
  -4 -21   7   50.88    2.08
  -4  21   7   46.20    2.03
   4 -21  -7   46.72    2.43
  -4 -21   6    9.46    0.93
  -4  21   6    9.91    0.91
   4 -21  -6   10.89    1.51
  -4  21   6    8.92    1.83
   4  21  -6   10.09    0.80
   4 -21  -5    0.75    1.25
  -4 -21   5   -0.19    1.78
  -4  21   5   -0.39    1.60
   4  21  -5    0.16    0.65
  -4 -21   4   26.24    2.35
   4  21  -4   22.66    1.34
  -4  21   4   25.16    2.27
  -4 -21   4   19.65    1.21
  -4  21   4   21.10    1.25
  -4 -21   3   81.11    3.02
   4  21  -3   91.48    3.48
  -4 -21   3   89.04    4.23
  -4  21   3   97.23    4.52
  -4 -21   3   90.64    3.08
  -4  21   3   82.76    3.06
   4  21  -2  123.71    4.57
  -4  21   2  115.57    4.00
  -4  21   2  125.59    4.03
  -4 -21   2  123.76    4.01
  -4  21   1   13.00    0.84
  -4 -21   1    9.90    0.93
  -4 -21   1   13.37    1.72
   4  21  -1   13.93    1.36
  -4  21   1   15.03    0.75
  -4 -21   1   14.39    0.72
  -4  21   0    0.16    0.43
  -4 -21   0    0.09    0.41
  -4  21   0    0.40    0.67
  -4 -21   0    0.18    0.76
  -4 -21   0    0.23    1.16
  -4 -21   0    0.94    1.43
  -4  21   0   -1.25    1.64
   4 -21   0    1.71    0.90
   4  21   0   -0.11    1.12
  -4  21  -1   -0.57    0.55
  -4 -21  -1    0.62    0.54
  -4  21  -1    0.20    0.82
  -4 -21  -1    0.64    1.11
  -4 -21  -1    2.37    1.57
  -4  21  -1    2.35    1.76
   4 -21   1    0.71    0.83
   4  21   1    0.12    1.12
  -4 -21  -2   20.74    1.61
   4  21   2   17.73    1.76
  -4 -21  -2   15.13    2.12
  -4  21  -2   16.86    2.35
  -4 -21  -3    8.06    1.90
   4  21   6   -0.37    1.51
  -4  22   8    0.72    0.83
   4  22  -7   19.81    0.97
  -4  22   7   22.72    1.27
   4 -22  -6    0.59    1.30
   4  22  -6   -0.41    0.60
  -4 -22   6   -0.93    0.68
  -4  22   6   -0.30    0.65
   4 -22  -5    7.01    1.41
  -4 -22   5    5.12    0.69
  -4  22   5    6.80    1.90
   4  22  -5    7.72    0.88
  -4 -22   4    1.15    0.65
  -4  22   4    1.50    0.64
  -4  22   4    1.42    1.64
   4  22  -4    1.29    0.82
  -4 -22   4    3.63    1.86
  -4 -22   3   54.48    2.01
   4  22  -3   52.16    2.48
  -4 -22   3   54.15    3.34
  -4 -22   2    5.41    0.55
  -4 -22   2    8.70    0.50
   4  22  -2    7.62    1.10
   4 -22  -1   34.87    1.85
  -4 -22   1   36.94    2.54
   4  22  -1   39.45    2.05
  -4 -22   1   33.76    1.26
  -4 -22   1   30.00    1.41
  -4  22   1   35.70    1.32
  -4  22   0   -0.25    0.44
  -4 -22   0    0.75    0.70
  -4  22   0   -0.42    0.60
  -4 -22   0    0.70    1.24
  -4 -22   0    1.80    1.50
  -4  22   0   -1.06    1.73
   4 -22   0   -0.76    0.92
   4  22   0    0.68    1.10
  -4  22  -1   22.75    1.36
  -4 -22  -1   22.54    1.46
  -4 -22  -1   26.31    1.88
  -4  22  -1   25.62    2.58
   4  22   1   31.62    2.02
   4 -22   1   23.42    1.52
  -4 -22  -1   28.70    2.45
  -4 -22  -2   63.04    2.86
   4  22   2   60.98    3.10
  -4 -22  -2   54.33    3.42
  -4  22  -2   56.50    3.65
  -4  22  -3   -1.38    2.03
  -4 -22  -3    1.40    1.78
  -4  23   7    3.10    0.75
  -4  23   6    0.30    0.60
   4  23  -6    1.28    0.68
   4 -23  -6    1.68    1.29
  -4  23   5    1.80    0.53
   4  23  -5    2.29    0.81
   4 -23  -5    2.87    1.38
  -4  23   4   72.63    2.59
   4  23  -4   75.00    3.05
  -4  23   4   80.76    4.16
  -4 -23   3   20.88    2.37
   4  23  -3   23.00    1.57
  -4 -23   3   17.52    0.79
  -4 -23   3   22.83    0.83
  -4  23   3   24.18    0.89
  -4  23   2    6.12    0.34
  -4 -23   2    8.50    1.80
   4  23  -2    9.06    1.21
  -4 -23   1    9.98    0.60
  -4  23   1   13.67    2.26
  -4 -23   1   14.03    1.92
   4 -23  -1   13.63    1.27
   4  23  -1   12.89    1.40
  -4 -23   0    0.53    0.61
  -4  23   0    0.73    0.41
  -4 -23   0    1.20    1.26
  -4  23   0    0.86    1.86
  -4 -23   0    1.39    1.55
   4 -23   0    1.44    1.00
   4  23   0    1.30    1.18
  -4  23  -1    8.81    0.88
  -4 -23  -1   11.37    1.54
   4 -23   1    9.56    1.15
   4  23   1   12.18    1.65
  -4 -23  -1    8.23    1.87
  -4  23  -1   11.44    2.26
   4  23   2   -0.56    1.36
  -4 -23  -2    1.95    1.84
  -4  23  -2   -0.23    2.00
  -4 -23  -3    2.07    1.84
  -4  24   6    7.21    0.71
   4  24  -6    6.25    0.84
   4 -24  -5   12.40    1.72
  -4  24   5   12.84    0.72
   4  24  -5   12.52    1.12
  -4  24   5    9.00    0.83
  -4  24   4    3.83    0.45
  -4  24   4    4.09    0.39
   4  24  -4    3.95    1.02
   4  24  -3    2.31    1.00
   4  24  -2    9.89    1.26
  -4 -24   1    1.68    1.60
  -4  24   1    1.78    1.90
   4 -24  -1    4.07    1.10
   4  24  -1    4.11    1.15
  -4 -24   0    6.93    1.46
  -4  24   0    7.90    2.03
  -4 -24   0    7.75    1.88
   4 -24   0    7.73    1.18
   4  24   0    8.32    1.43
  -4 -24  -1    2.07    1.73
  -4  24  -1    2.97    0.40
  -4  24  -1    2.52    0.56
   4 -24   1    3.30    1.00
   4  24   1    2.67    1.30
  -4  24  -2    3.24    0.86
  -4 -24  -2    6.72    2.01
  -4  24  -2    4.75    0.61
   4  24   2    5.94    1.52
   4  25  -5    6.43    0.98
   4 -25  -5    8.45    1.67
   4  25  -4    5.27    1.05
   4  25  -3    1.15    1.01
   4  25  -2    0.96    1.07
   4  25  -1   20.34    1.69
   4 -25  -1   16.18    1.48
  -4 -25   0    7.88    1.55
  -4 -25   0    9.24    1.91
   4  25   0    7.46    1.40
   4 -25   0    7.88    1.23
  -4 -25  -1   -0.20    1.80
   4  25   1   -1.10    1.35
   4 -25   1    0.40    1.02
  -4 -25  -2    1.03    1.84
   4  26  -5    7.53    1.12
   4 -26  -5    8.76    1.69
   4  26  -4    7.08    1.12
   4  26  -3   45.84    2.38
   4  26  -2    0.66    1.10
   4  26  -1    1.56    1.22
   4 -26  -1    0.29    1.08
  -4 -26   0    1.17    1.82
   4  26   0    0.65    1.25
   4 -26   0    0.55    1.13
   4  26   1    3.83    1.49
  -4 -26  -1    2.66    1.88
   4  27  -4    0.83    0.99
   4  27  -3  113.92    4.54
   4  27  -2    6.48    1.30
   4  27  -1   25.20    2.00
   4 -27  -1   27.19    1.90
   4  27   0   -1.08    1.37
  -4 -27   0    0.81    1.91
   4  28  -3   59.46    2.89
   4  28  -2   -0.70    1.19
   4  28  -1   32.05    2.21
   4  29  -2   -0.72    1.27
   4  29  -1    4.18    1.45
  -5   0  12   -2.20    1.53
   5   0 -12    0.22    1.12
  -5   0  11   -0.88    1.46
   5   0 -11   -0.60    0.99
   5   0 -11   -0.45    2.02
   5   0 -11    0.39    1.73
   5   0 -10   20.58    2.17
  -5   0  10   19.47    1.93
   5   0 -10   16.91    1.38
   5   0  -9    0.82    1.43
  -5   0   9   -0.27    1.27
   5   0  -9    0.33    0.81
  -5   0   8    3.12    1.01
   5   0  -8    3.91    1.38
  -5   0   8    6.44    1.42
  -5   0   7    2.36    1.04
   5   0  -7    1.10    1.32
  -5   0   7    1.07    0.61
  -5   0   7    1.22    1.35
   5   0  -6  430.00   14.55
  -5   0   6  433.93   14.33
  -5   0   6  413.84   14.41
   5   0  -6  418.37   14.49
  -5   0   6  421.41   13.83
  -5   0   5    0.10    0.54
   5   0  -5    0.65    0.98
   5   0  -5   -0.24    1.05
  -5   0   5    0.21    0.92
   5   0  -4   85.59    3.62
  -5   0   4   83.37    3.27
  -5   0   4   95.04    3.66
   5   0  -4   88.13    3.53
  -5   0   3   -0.29    0.90
   5   0  -3    0.10    0.88
  -5   0   3    0.41    0.93
  -5   0   3   -0.29    0.76
   5   0  -3   -0.07    0.71
  -5   0   2  141.86    5.13
   5   0  -2  150.66    5.49
  -5   0   2  145.93    5.41
  -5   0   1    0.05    0.60
  -5   0   1   -0.59    0.83
   5   0   0  169.36    6.14
  -5   0   0  165.35    5.99
   5   0   1    0.99    0.89
   5   0   1   -0.10    0.94
  -5   0  -1    0.46    0.76
   5   0   2  102.54    4.03
   5   0   2   93.92    4.00
  -5   0  -2  100.05    3.85
   5   0   3    1.71    0.97
   5   0   3   -0.67    1.07
  -5   0  -3    0.41    0.92
   5   0   4   46.12    2.31
   5   0   4   42.70    2.46
  -5   0  -4   43.17    2.21
   5   0   5    0.31    1.02
   5   0   5    0.27    1.26
  -5   0  -5    0.29    0.93
   5   0   6    7.50    1.22
   5   0   6    8.98    1.58
  -5   0  -6    7.29    1.21
   5   0   7   -0.74    1.10
   5   0   8    0.42    1.16
  -5  -1  12    1.55    1.67
  -5   1  12    5.20    1.61
   5  -1 -12    4.65    1.30
   5   1 -12    1.87    1.10
  -5  -1  11   -0.45    1.59
  -5   1  11    2.93    1.43
   5  -1 -11    0.86    1.07
   5   1 -11   -0.90    0.97
   5   1 -11   -1.11    1.92
   5  -1 -11    0.77    1.70
   5   1 -11   -1.55    1.78
   5  -1 -10   40.28    2.69
   5   1 -10   40.29    2.69
  -5  -1  10   40.17    2.55
  -5   1  10   40.61    2.47
   5   1 -10   31.19    2.84
   5  -1 -10   36.76    2.09
   5   1 -10   36.00    1.94
  -5   1   9    1.32    1.26
  -5  -1   9    3.20    1.47
   5  -1  -9    0.63    0.91
   5   1  -9    0.29    0.78
   5  -1  -9   -0.65    1.38
   5   1  -9    2.46    1.48
  -5   1   8  111.02    4.61
  -5  -1   8  109.49    4.65
   5  -1  -8  110.35    4.74
   5   1  -8  105.79    4.75
  -5   1   8  110.51    3.99
  -5   1   8  114.99    4.36
  -5  -1   8  104.19    4.30
  -5  -1   7  826.67   27.72
  -5   1   7  841.21   27.67
   5  -1  -7  837.54   27.81
   5   1  -7  850.64   27.84
  -5   1   7  844.15   27.12
   5  -1  -7  841.72   27.87
  -5  -1   7  819.42   26.97
  -5   1   7  834.21   27.50
  -5  -1   7  879.45   27.54
  -5   1   6   92.67    3.83
  -5  -1   6   89.50    3.79
   5  -1  -6  102.47    4.12
   5   1  -6   96.54    4.08
  -5  -1   6  100.31    4.02
  -5   1   6   89.03    3.87
   5  -1  -6   89.43    3.97
   5   1  -6   91.30    4.04
  -5  -1   6   93.63    3.26
  -5   1   6   89.87    3.41
   5  -1  -5    9.37    1.30
   5   1  -5    7.12    1.26
  -5   1   5    7.24    1.10
  -5  -1   5    9.42    1.22
  -5   1   5    4.84    1.14
   5  -1  -5    7.74    1.09
  -5   1   5    7.34    0.79
   5   1  -5    8.14    1.18
   5  -1  -5    7.30    1.15
  -5  -1   5    6.85    0.64
   5   1  -4   17.20    1.36
   5  -1  -4   16.94    1.40
  -5  -1   4   12.73    1.38
  -5   1   4   14.90    1.09
  -5  -1   4   14.06    0.97
  -5   1   4   14.10    1.35
  -5  -1   4   17.80    1.43
   5   1  -4   14.90    1.27
   5  -1  -4   14.05    1.24
  -5  -1   4   15.51    1.26
   5   1  -3    4.39    1.00
  -5  -1   3    5.30    1.05
   5  -1  -3    6.30    1.00
  -5   1   3    5.05    1.04
  -5  -1   3    3.77    0.96
  -5   1   3    4.48    1.00
   5  -1  -3    4.74    0.90
  -5  -1   3    4.77    0.93
   5   1  -3    5.53    0.88
  -5   1   2   14.71    1.00
  -5  -1   2   10.60    1.06
  -5  -1   2   14.20    1.30
   5  -1  -2   14.01    1.23
  -5  -1   1  110.93    3.88
  -5   1   1  103.74    3.74
  -5  -1   1  104.57    4.05
  -5   1   1  101.51    4.05
   5   1   0   32.69    1.87
  -5   1   0   35.91    1.51
   5  -1   0   35.20    1.99
  -5  -1   0   36.90    1.82
  -5   1   0   34.49    1.81
  -5  -1  -1    6.09    0.94
  -5   1  -1    6.27    0.97
   5   1   1    4.58    1.01
   5  -1   1    7.51    1.07
   5   1   1    4.22    0.99
   5  -1   1    4.75    1.05
   5  -1   2  131.21    4.95
   5   1   2  128.95    4.91
   5   1   2  122.74    4.94
   5  -1   2  125.31    4.95
  -5  -1  -2  133.03    4.78
  -5   1  -2  126.02    4.74
  -5   1  -3  113.03    4.31
  -5  -1  -3  114.86    4.31
   5   1   3  116.02    4.46
   5  -1   3  114.66    4.48
   5   1   3  110.59    4.54
   5  -1   3  106.85    4.51
  -5   1  -4  130.59    4.87
  -5  -1  -4  126.95    4.84
   5  -1   4  128.86    4.98
   5   1   4  129.08    4.94
   5   1   4  122.11    5.09
   5  -1   4  129.89    5.14
   5   1   5   16.89    1.44
   5  -1   5   16.75    1.48
   5   1   5   18.05    1.73
   5  -1   5   16.39    1.70
  -5   1  -5   16.29    1.40
  -5  -1  -5   16.57    1.39
  -5  -1  -5   16.75    1.68
   5   1   6    2.33    1.07
   5  -1   6    0.55    1.08
   5   1   6    3.05    1.44
  -5   1  -6    0.22    1.06
  -5  -1  -6    2.21    1.06
   5   1   7   13.38    1.42
   5  -1   7   14.83    1.52
   5  -1   8    2.67    1.21
   5   1   8    1.05    1.08
  -5   2  12    3.24    1.43
  -5  -2  12    4.14    1.79
   5  -2 -12    5.84    1.36
   5   2 -12    4.09    1.03
  -5   2  11    2.96    1.45
  -5  -2  11    3.89    1.61
   5  -2 -11    2.55    1.21
   5   2 -11    2.36    0.95
   5   2 -11    5.54    1.96
   5  -2 -11    1.53    1.77
   5  -2 -10   14.30    1.91
  -5  -2  10   16.16    1.89
  -5   2  10   13.81    1.68
   5  -2 -10   13.66    1.47
   5   2 -10   13.11    2.15
   5   2 -10   15.04    1.19
  -5   2   9   63.92    3.18
  -5  -2   9   74.12    3.42
   5  -2  -9   66.04    2.96
   5   2  -9   63.73    2.65
   5  -2  -9   65.37    3.44
   5  -2  -8   50.62    2.89
   5   2  -8   47.31    2.89
  -5  -2   8   52.74    2.79
  -5   2   8   48.06    2.69
   5  -2  -8   54.11    2.46
   5  -2  -8   48.24    3.00
  -5   2   8   50.09    2.19
  -5  -2   8   52.49    2.46
  -5  -2   7   60.32    2.66
   5  -2  -7   55.90    2.96
   5   2  -7   50.15    2.97
   5  -2  -7   57.59    3.06
  -5   2   7   53.60    2.28
  -5  -2   7   59.45    3.01
  -5   2   7   52.95    2.77
  -5  -2   6   88.48    3.68
   5  -2  -6   88.73    3.90
   5   2  -6   84.53    3.88
  -5  -2   6   96.01    3.90
  -5   2   6   85.52    3.78
  -5  -2   6   88.45    3.03
   5  -2  -6   92.34    3.89
  -5   2   6   87.22    3.34
   5   2  -5    6.18    1.25
   5  -2  -5    4.32    1.20
  -5  -2   5    7.07    1.11
   5  -2  -5    5.22    1.09
  -5   2   5    6.42    1.20
  -5   2   5    6.66    0.81
   5   2  -5    6.03    1.20
   5  -2  -5    5.96    1.14
  -5  -2   5    6.43    0.54
  -5  -2   4   64.26    2.93
   5  -2  -4   65.89    2.91
  -5   2   4   64.36    2.66
  -5  -2   4   62.23    2.40
  -5  -2   4   61.03    2.85
   5   2  -4   63.78    2.87
   5  -2  -4   66.06    2.78
  -5  -2   4   57.27    2.76
  -5  -2   3   -0.20    0.94
   5  -2  -3   -0.10    0.79
   5   2  -3    0.59    0.86
  -5   2   3   -0.56    0.86
  -5  -2   3    0.20    0.95
   5  -2  -3   -0.46    0.68
   5   2  -3    0.74    0.77
  -5  -2   3    0.81    0.81
  -5  -2   2   40.38    1.92
  -5   2   2   42.91    1.82
   5  -2  -2   41.13    2.14
  -5  -2   2   41.22    2.11
  -5   2   1   76.72    2.73
  -5  -2   1   69.79    2.91
  -5  -2   1   75.41    3.10
  -5  -2   1   76.82    3.10
  -5   2   1   71.95    3.06
  -5   2   0    2.55    0.49
   5   2   0    1.69    0.90
  -5  -2   0    1.82    0.81
  -5   2   0    1.19    0.77
   5   2   1   81.61    3.25
   5  -2   1   80.69    3.32
   5  -2   1   71.01    3.26
  -5  -2  -1   77.28    3.14
  -5   2  -1   74.95    3.13
   5   2   2   14.29    1.24
   5  -2   2   14.13    1.30
   5  -2   2   11.55    1.35
  -5   2  -2   12.19    1.17
  -5  -2  -2   13.39    1.16
   5   2   3  119.68    4.47
   5  -2   3  106.80    4.56
  -5   2  -3  112.19    4.35
  -5  -2  -3  116.29    4.36
   5   2   4    1.16    0.96
   5  -2   4    2.56    1.21
  -5   2  -4    2.85    0.94
  -5  -2  -4    1.51    0.93
   5   2   5   25.17    1.70
   5  -2   5   25.28    1.97
  -5  -2  -5   28.43    2.03
  -5  -2  -5   22.02    1.58
   5   2   6   18.05    1.49
   5  -2   6   21.33    1.93
  -5  -2  -6   19.62    1.63
   5   2   7    1.56    0.99
   5  -2   8   20.45    1.77
  -5  -3  12    0.16    1.72
  -5   3  12   -0.78    1.38
   5  -3 -12   -0.13    1.36
  -5   3  11   -0.13    1.32
  -5  -3  11    0.16    1.60
   5  -3 -11   -0.37    1.14
   5   3 -11    0.21    0.85
   5   3 -11    4.07    2.07
   5  -3 -11   -1.14    1.67
  -5   3  10    0.77    1.29
  -5  -3  10    1.38    1.45
   5  -3 -10    0.92    1.10
   5   3 -10   -0.31    0.78
   5   3 -10   -1.24    1.74
   5  -3 -10   -0.53    1.62
   5  -3  -9    6.46    1.56
  -5   3   9    9.77    1.48
  -5  -3   9    6.27    1.53
   5  -3  -9    5.65    1.14
   5  -3  -9    5.44    1.71
   5   3  -9    5.22    1.77
  -5   3   9    5.36    0.91
   5  -3  -8   61.58    3.15
  -5   3   8   53.51    2.86
  -5  -3   8   58.67    3.03
   5  -3  -8   50.76    2.65
   5  -3  -8   58.86    3.24
  -5   3   8   62.12    2.53
  -5  -3   8   62.69    2.73
   5  -3  -7    0.55    1.32
  -5  -3   7    0.58    0.98
   5  -3  -7    1.26    1.34
  -5   3   7    1.50    0.78
  -5  -3   7    2.85    1.35
  -5   3   7    1.02    1.20
  -5  -3   6   37.57    2.05
   5  -3  -6   33.74    2.21
   5  -3  -6   40.13    2.28
  -5   3   6   36.86    1.79
  -5   3   6   41.14    2.16
  -5  -3   6   34.83    2.21
   5  -3  -5  186.61    6.75
  -5  -3   5  185.23    6.59
   5   3  -5  179.27    6.66
   5  -3  -5  178.16    6.55
  -5  -3   5  174.39    6.64
  -5   3   5  175.08    6.32
  -5  -3   5  179.92    5.87
   5  -3  -5  180.10    6.58
  -5   3   5  173.49    6.58
  -5  -3   4  142.56    5.14
   5  -3  -4  135.28    4.97
  -5  -3   4  131.83    5.08
  -5   3   4  134.37    4.95
   5  -3  -4  126.63    5.09
  -5  -3   4  134.67    5.18
   5   3  -4  132.23    5.09
   5  -3  -3   13.17    1.23
  -5  -3   3   10.01    1.22
   5   3  -3   10.25    1.21
  -5  -3   3   10.56    1.21
   5  -3  -3   11.35    0.98
  -5  -3   3   11.90    1.13
  -5  -3   2  139.32    5.10
   5  -3  -2  140.41    4.83
  -5  -3   2  140.10    5.29
   5  -3  -2  142.06    5.32
  -5   3   1   33.52    1.38
  -5  -3   1   33.51    1.80
   5   3  -1   34.55    1.89
  -5  -3   1   33.61    1.66
  -5  -3   1   32.57    1.79
  -5   3   0    0.81    0.38
   5   3   0    0.65    0.82
  -5  -3   0    1.33    0.76
   5   3   1    0.09    0.86
   5  -3   1    1.97    0.92
   5  -3   1    0.20    0.95
  -5  -3  -1    0.85    0.80
   5   3   2   -0.18    0.87
   5  -3   2   -0.32    0.99
  -5  -3  -2    0.47    0.89
   5   3   3    9.67    1.16
   5  -3   3   10.19    1.34
   5   3   4   49.30    2.47
   5  -3   4   50.53    2.75
  -5  -3  -4   52.47    2.77
  -5  -3  -4   59.36    2.55
   5   3   5    2.41    0.96
   5  -3   5    4.12    1.36
  -5  -3  -5    2.24    1.06
  -5  -3  -5    3.47    1.25
   5   3   6    4.08    1.01
   5  -3   6    4.75    1.40
  -5  -3  -6    4.69    1.50
  -5  -3  -6    5.65    1.19
   5   3   7    8.56    1.13
  -5   4  12    3.25    1.40
   5  -4 -12   -0.70    1.42
  -5  -4  11    0.33    1.64
  -5   4  11    1.00    1.25
   5  -4 -11    0.52    1.20
   5   4 -11    0.47    0.76
   5   4 -11   -0.68    1.93
   5  -4 -11    1.92    1.73
   5   4 -11    2.38    1.81
  -5  -4  10   -0.94    1.62
  -5   4  10    0.75    1.20
   5  -4 -10    1.23    1.11
   5   4 -10    0.62    1.77
   5  -4 -10    0.53    1.43
   5  -4  -9    1.29    1.31
  -5  -4   9    0.60    1.40
  -5   4   9   -0.49    1.20
   5  -4  -9    0.46    1.06
   5   4  -9   -0.56    1.61
   5  -4  -9    2.90    1.59
  -5   4   9    0.66    0.87
  -5  -4   8    4.79    1.05
   5  -4  -8    4.62    1.49
  -5  -4   8    6.06    1.42
  -5   4   8    5.86    1.30
   5  -4  -8    5.80    1.16
   5  -4  -8    3.67    1.58
  -5   4   8    5.32    0.94
  -5  -4   7   10.20    1.52
  -5   4   7   15.19    1.50
   5  -4  -7    9.78    1.56
  -5  -4   7   12.58    1.30
   5  -4  -7   10.81    1.63
  -5   4   7   12.83    1.14
  -5  -4   6  222.88    7.79
   5  -4  -6  219.76    8.03
  -5   4   6  222.69    7.85
   5  -4  -6  217.26    7.84
   5  -4  -6  210.89    7.90
  -5   4   6  214.87    7.58
  -5   4   5    9.50    1.24
   5  -4  -5   10.70    1.25
  -5   4   5    9.72    1.06
   5  -4  -5   10.84    1.26
  -5  -4   5   11.18    1.43
  -5  -4   5   13.16    1.26
   5  -4  -5   11.98    1.39
  -5  -4   4   48.37    2.30
   5  -4  -4   39.67    2.11
  -5  -4   4   44.12    2.26
  -5   4   4   45.22    2.20
   5   4  -4   44.64    2.28
  -5  -4   4   43.87    2.34
   5  -4  -4   47.72    2.33
  -5  -4   3    0.10    0.90
   5  -4  -3   -0.51    0.91
  -5  -4   3   -0.10    0.84
   5  -4  -3    1.10    0.73
  -5  -4   3    0.27    0.79
  -5  -4   2  222.16    7.65
   5  -4  -2  211.63    7.80
  -5  -4   2  205.02    7.72
   5  -4  -2  225.22    7.30
  -5  -4   1   23.09    1.43
  -5  -4   1   24.30    1.54
   5  -4  -1   22.22    1.59
   5   4  -1   22.72    1.52
  -5  -4   1   23.82    1.50
   5   4   0    0.18    0.82
  -5  -4   0    1.56    0.82
  -5   4  -1   46.86    1.65
   5   4   1   46.37    2.22
   5  -4   1   47.75    2.39
  -5  -4  -1   44.19    2.14
   5   4   2   45.81    2.15
   5  -4   2   37.20    2.18
  -5  -4  -2   41.71    2.02
   5   4   3   62.09    2.71
   5  -4   3   56.50    2.88
  -5  -4  -3   56.50    2.85
  -5  -4  -3   63.76    2.68
   5   4   4   93.78    3.88
   5  -4   4   98.75    4.21
  -5  -4  -4  106.26    4.29
  -5  -4  -4  102.95    3.98
   5   4   5   38.85    2.07
   5  -4   5   45.13    2.53
  -5  -4  -5   45.80    2.55
  -5  -4  -5   43.73    2.21
   5   4   6    1.20    0.92
   5   4   6    0.59    1.44
   5  -4   6    1.87    1.45
  -5  -4  -6    0.44    1.12
  -5  -4  -6    0.62    1.34
  -5   4  -7    1.73    1.42
   5   4   7    0.14    0.85
  -5   5  12    7.18    1.35
   5  -5 -12    4.56    1.56
  -5   5  11    0.35    1.23
  -5  -5  11    0.84    1.66
   5  -5 -11    0.14    1.30
   5   5 -11   -2.01    2.04
   5  -5 -11   -1.16    1.79
   5  -5 -10    3.53    1.59
   5   5 -10    2.92    1.68
  -5  -5  10    2.89    1.61
  -5   5  10    4.45    1.32
   5  -5 -10    2.22    1.23
   5   5 -10    3.28    1.73
   5  -5 -10    2.85    1.82
  -5   5  10    2.11    0.97
   5   5  -9    1.34    1.44
   5  -5  -9   -0.65    1.40
  -5   5   9    1.38    1.11
  -5  -5   9   -0.61    1.40
   5  -5  -9    0.12    1.15
   5   5  -9   -0.18    1.47
   5  -5  -9   -0.18    1.54
  -5   5   9    1.87    0.95
  -5   5   8   62.69    2.84
  -5  -5   8   60.38    2.80
   5  -5  -8   63.26    3.26
   5   5  -8   64.89    3.31
  -5  -5   8   62.36    3.23
  -5   5   8   68.81    3.04
   5  -5  -8   60.05    2.95
   5   5  -8   59.81    3.38
   5  -5  -8   59.83    3.31
  -5   5   8   59.74    2.71
  -5   5   7  412.22   13.88
  -5  -5   7  416.86   13.89
   5  -5  -7  390.99   14.17
   5  -5  -7  416.77   14.23
  -5   5   7  403.78   13.74
  -5  -5   7  411.69   14.20
  -5   5   7  417.26   13.98
   5  -5  -6    1.94    1.27
  -5   5   6    0.10    0.88
  -5  -5   6    0.59    0.95
   5  -5  -6    0.74    0.90
  -5   5   6    1.33    0.97
   5  -5  -6    0.12    1.14
  -5   5   6    0.60    0.88
  -5  -5   5    2.36    1.11
   5  -5  -5    1.06    0.98
  -5   5   5    0.45    0.82
  -5  -5   5    1.65    1.21
   5  -5  -5    0.99    0.97
   5  -5  -5    0.48    1.09
  -5  -5   5    0.40    0.90
  -5  -5   4    4.29    1.07
   5  -5  -4    8.35    1.16
  -5   5   4    5.35    1.02
  -5  -5   4    7.06    1.03
   5  -5  -4    3.93    0.91
  -5  -5   4    6.33    0.38
   5   5  -4    4.77    1.08
  -5  -5   4    6.11    1.18
   5  -5  -3    0.94    0.87
  -5  -5   3    1.03    0.94
  -5  -5   3    2.63    0.87
  -5  -5   3    1.78    0.86
   5  -5  -3    1.48    0.70
  -5  -5   2  185.08    6.71
   5  -5  -2  195.83    6.89
   5  -5  -2  189.82    6.29
  -5  -5   2  177.85    6.75
  -5  -5   1    0.38    0.72
  -5  -5   1    0.93    0.87
   5  -5  -1   -0.63    0.85
   5   5  -1    0.37    0.86
  -5  -5   1    0.08    0.76
   5   5   0    2.07    0.84
  -5  -5   0    2.96    0.87
  -5  -5   0    2.24    0.81
   5   5   1    2.37    0.87
  -5  -5  -1    1.99    0.84
  -5  -5  -1    2.64    0.89
   5   5   2    7.02    1.07
   5   5   2    7.97    1.22
   5  -5   2    8.01    1.19
  -5  -5  -2    8.37    1.02
  -5  -5  -2    6.61    1.06
   5   5   3    5.26    0.98
   5  -5   3    3.84    1.15
   5   5   3    5.59    1.18
  -5  -5  -3    4.19    0.96
  -5  -5  -3    3.36    1.14
   5   5   4   26.26    1.56
   5   5   4   20.92    1.83
   5  -5   4   25.78    1.87
  -5   5  -4   24.33    1.49
  -5  -5  -4   26.93    1.93
  -5   5  -4   26.42    1.67
  -5  -5  -4   27.35    1.66
  -5   5  -5    0.19    0.93
  -5  -5  -5    0.78    0.96
   5   5   5   -0.08    0.84
   5   5   5    1.75    1.30
   5  -5   5    2.79    1.33
  -5   5  -5   -0.60    0.94
  -5  -5  -5    1.15    1.30
   5   5   6   31.84    1.64
   5   5   6   31.14    2.31
   5  -5   6   30.70    2.30
  -5   5  -6   25.43    1.88
  -5  -5  -6   31.66    1.96
  -5   5  -6   29.48    1.92
  -5  -5  -6   27.08    2.17
  -5   5  -7    6.22    1.52
   5   5   7    9.73    1.01
   5  -6 -12    4.19    1.60
  -5  -6  11    0.51    1.68
  -5   6  11    1.07    1.19
   5  -6 -11    1.61    1.39
   5   6 -11    0.66    1.93
   5  -6 -11   -0.45    2.02
   5  -6 -11    1.73    1.69
   5  -6 -10    2.11    1.61
   5   6 -10    0.18    1.57
  -5  -6  10    0.98    1.49
  -5   6  10    0.11    1.11
   5  -6 -10    1.38    1.26
   5   6 -10    1.83    1.72
   5  -6 -10    0.61    1.72
  -5   6  10    1.63    1.05
   5  -6  -9   16.64    1.90
   5   6  -9   13.46    1.84
  -5  -6   9   13.83    1.81
  -5   6   9   13.87    1.46
   5  -6  -9   14.07    1.63
   5  -6  -9   17.84    2.14
   5   6  -9   17.23    2.16
  -5   6   9   15.16    1.38
  -5  -6   8  118.85    4.60
  -5   6   8  122.85    4.62
   5  -6  -8  116.81    5.03
   5   6  -8  120.84    5.09
  -5  -6   8  111.06    4.96
  -5   6   8  120.84    4.70
   5  -6  -8  112.52    4.78
   5   6  -8  127.96    5.26
  -5   6   8  114.73    4.54
  -5  -6   7  127.67    5.15
  -5   6   7  124.62    4.87
   5  -6  -7  132.22    5.19
   5   6  -7  121.99    5.17
  -5   6   7  115.47    4.76
  -5  -6   7  124.71    4.78
  -5   6   7  125.97    4.74
   5  -6  -6   -0.26    1.12
  -5   6   6    0.98    0.96
   5   6  -6    0.27    1.19
  -5  -6   6    0.19    0.90
  -5  -6   6    0.67    1.21
  -5   6   6    0.47    0.90
   5  -6  -6    1.18    0.98
   5  -6  -5  144.81    5.91
   5   6  -5  168.65    6.03
  -5   6   5  160.02    5.84
  -5  -6   5  155.45    5.79
  -5  -6   5  155.91    5.99
   5  -6  -5  148.14    5.77
  -5   6   5  161.44    5.81
  -5  -6   5  154.37    5.95
   5  -6  -5  153.67    5.84
  -5   6   4   42.37    2.12
  -5  -6   4   43.12    2.10
  -5  -6   4   39.63    2.24
   5  -6  -4   41.30    1.99
  -5  -6   4   37.90    1.38
  -5   6   4   41.99    2.19
  -5  -6   4   40.49    2.19
   5  -6  -4   40.61    2.16
  -5   6   3    1.59    0.93
  -5  -6   3    1.40    0.85
   5  -6  -3    1.18    0.91
  -5  -6   3    0.63    0.88
  -5  -6   3    1.69    0.40
  -5  -6   3    0.30    0.83
   5  -6  -3    1.29    0.67
   5  -6  -2  155.37    5.11
  -5  -6   2  146.83    5.19
  -5  -6   2  151.23    5.63
   5  -6  -2  155.49    5.73
  -5  -6   2  143.63    5.56
  -5  -6   1  250.13    8.47
   5  -6  -1  251.18    8.86
  -5  -6   1  250.06    8.76
  -5  -6   1  253.47    8.63
  -5   6   1  244.68    8.62
  -5  -6   0    9.85    1.11
   5   6   0   12.08    1.16
  -5   6   0   10.32    1.09
  -5  -6   0    9.19    1.00
  -5  -6   0   11.68    1.04
   5   6   1    5.91    0.97
  -5  -6  -1    4.37    0.89
  -5   6  -1    7.98    0.98
  -5  -6  -1    4.57    0.88
   5   6   2   34.93    1.81
   5   6   2   32.23    1.98
   5  -6   2   35.95    2.06
  -5   6  -2   30.98    1.19
  -5  -6  -2   37.77    2.00
  -5   6  -2   37.13    1.81
  -5  -6  -2   37.35    1.83
  -5   6  -3    7.21    1.03
  -5  -6  -3   10.05    1.12
   5   6   3    8.43    1.04
   5   6   3    5.60    1.22
   5  -6   3    8.05    1.30
  -5   6  -3    7.09    0.75
  -5  -6  -3    5.38    1.19
  -5   6  -4   10.67    1.22
  -5  -6  -4   11.07    1.16
   5   6   4   10.68    1.07
   5   6   4    8.23    1.44
   5  -6   4    6.99    1.34
  -5   6  -4    9.64    1.04
  -5  -6  -4    8.44    1.36
  -5   6  -5    3.31    1.02
  -5  -6  -5    4.39    1.05
   5   6   5    5.25    0.91
   5   6   5    6.72    1.42
   5  -6   5    7.03    1.46
  -5   6  -5    4.56    1.13
  -5  -6  -5    3.54    1.40
  -5  -6  -6   17.77    1.59
  -5   6  -6   22.00    1.75
   5   6   6   21.63    1.32
   5   6   6   18.95    2.02
   5  -6   6   27.51    2.14
  -5  -6  -6   23.17    2.11
  -5   6  -6   20.57    1.70
  -5   6  -7    7.78    1.54
   5  -7 -12    4.39    1.72
   5   7 -11   -1.77    1.93
   5  -7 -11   -0.45    2.08
  -5  -7  11   -0.52    1.71
   5  -7 -11   -0.62    1.40
   5  -7 -10    0.87    1.57
   5   7 -10   -0.18    1.62
  -5  -7  10    1.15    1.59
   5  -7 -10    1.02    1.36
   5  -7 -10    1.23    1.71
   5   7 -10    1.02    1.88
  -5   7  10    1.83    1.15
  -5  -7   9   19.46    2.06
   5  -7  -9   17.01    1.77
  -5   7   9   18.64    1.56
   5   7  -9   18.47    2.13
   5  -7  -9   18.64    1.94
   5   7  -9   21.96    2.18
  -5   7   8  225.70    7.82
  -5  -7   8  221.22    7.79
   5  -7  -8  221.33    8.27
   5   7  -8  214.97    8.31
  -5  -7   8  218.46    8.26
   5  -7  -8  218.62    8.11
   5   7  -8  212.24    8.40
  -5   7   8  219.18    7.84
  -5   7   7  184.65    6.61
  -5  -7   7  181.31    6.58
  -5  -7   7  184.39    6.99
   5   7  -7  184.45    7.02
   5  -7  -7  177.72    6.92
   5   7  -7  178.92    7.11
  -5   7   7  179.46    6.59
  -5  -7   6   24.53    1.58
  -5   7   6   22.67    1.56
   5  -7  -6   25.30    1.91
   5   7  -6   24.01    1.85
  -5  -7   6   18.61    1.84
  -5   7   6   22.49    1.64
   5  -7  -6   21.68    1.58
  -5   7   5   40.08    2.11
  -5  -7   5   38.97    2.05
  -5  -7   5   39.29    2.32
  -5   7   5   38.80    2.15
  -5  -7   5   36.29    2.25
   5  -7  -5   35.22    2.12
  -5   7   4   45.84    2.20
  -5  -7   4   42.38    2.12
  -5  -7   4   39.78    2.27
   5  -7  -4   36.84    2.17
  -5  -7   4   40.50    2.32
   5  -7  -4   42.14    2.03
  -5   7   4   37.31    2.19
  -5   7   3   29.82    1.80
  -5  -7   3   30.28    1.74
   5  -7  -3   31.74    1.92
  -5  -7   3   28.50    1.81
  -5   7   3   31.94    2.00
  -5  -7   3   28.92    1.24
   5  -7  -3   31.71    1.53
  -5  -7   3   28.31    1.80
   5  -7  -2   81.43    2.96
  -5  -7   2   88.40    3.11
  -5  -7   2   84.49    3.47
  -5  -7   2   79.56    3.51
   5  -7  -2   89.37    3.63
  -5  -7   1  368.08   12.34
  -5  -7   1  361.04   12.60
  -5  -7   1  372.26   12.48
  -5   7   1  383.64   12.51
  -5  -7   0    7.12    1.04
  -5  -7   0    5.78    0.84
  -5   7   0    5.22    0.89
  -5  -7   0    5.72    0.90
   5   7   1    1.61    0.90
  -5   7  -1    1.37    0.86
  -5  -7  -1    1.34    0.80
  -5  -7  -1    1.27    0.89
   5   7   2   11.21    1.13
   5   7   2   14.14    1.40
   5  -7   2   13.32    1.45
  -5   7  -2   13.42    1.21
  -5  -7  -2   12.46    1.17
  -5  -7  -2   14.85    1.35
  -5   7  -3    8.88    1.07
  -5  -7  -3    9.14    1.03
   5   7   3    8.19    0.98
   5   7   3    7.33    1.35
   5  -7   3    5.92    1.23
  -5   7  -3    7.41    0.67
  -5  -7  -3    8.58    1.32
  -5   7  -4    4.66    1.03
  -5  -7  -4    6.45    1.08
   5   7   4    3.68    0.85
   5   7   4    5.28    1.33
   5  -7   4    5.28    1.29
  -5   7  -4    3.94    0.82
  -5  -7  -4    3.93    1.22
  -5   7  -5    3.89    1.04
  -5  -7  -5    2.63    0.99
   5   7   5    3.64    0.78
  -5   7  -5    3.64    0.97
  -5  -7  -5    4.10    1.43
   5   7   5    4.98    1.38
   5  -7   5    4.92    1.36
  -5   7  -6   -0.22    1.15
  -5  -7  -6    1.13    1.16
   5   7   6    1.32    1.49
   5  -7   6    2.30    1.50
  -5  -7  -6    3.79    1.52
  -5   7  -6    1.19    1.10
   5  -8 -12    8.88    1.90
   5  -8 -11    0.91    2.13
   5   8 -11    0.22    1.85
   5  -8 -11    0.65    1.52
   5  -8 -10    6.32    1.71
   5   8 -10   10.45    1.97
  -5  -8  10    7.19    1.83
   5  -8 -10    6.16    1.61
   5   8 -10    9.03    2.00
  -5   8  10    8.31    1.32
   5   8  -9    9.12    1.76
   5  -8  -9   10.58    1.69
  -5  -8   9    9.52    1.70
   5  -8  -9    7.45    1.58
   5   8  -9    6.83    1.70
  -5   8   9   10.10    1.31
  -5   8   8  155.39    5.69
  -5  -8   8  152.55    5.69
   5  -8  -8  163.22    6.19
   5   8  -8  154.36    6.16
  -5  -8   8  152.75    6.13
   5  -8  -8  137.50    5.95
   5   8  -8  160.16    6.40
  -5   8   8  150.66    5.76
  -5  -8   7   35.97    1.98
  -5   8   7   37.01    2.00
   5  -8  -7   37.18    2.38
   5   8  -7   35.25    2.38
   5   8  -7   37.80    2.49
  -5   8   7   35.69    2.07
   5  -8  -7   31.86    2.02
   5   8  -6    3.34    1.27
  -5   8   6    2.29    0.95
  -5  -8   6    2.25    0.91
   5  -8  -6    1.43    1.20
  -5  -8   6    0.28    1.28
   5   8  -6    1.68    1.25
  -5   8   6    1.97    1.00
   5  -8  -6    2.07    1.04
  -5   8   5   78.44    3.35
  -5  -8   5   75.89    3.26
  -5  -8   5   77.18    3.59
  -5   8   5   80.34    3.42
   5  -8  -5   77.00    3.41
  -5  -8   5   74.79    3.47
  -5   8   4  105.95    4.20
  -5  -8   4  102.84    4.13
  -5  -8   4  108.24    4.36
   5  -8  -4   99.22    4.23
  -5  -8   4  106.27    4.40
  -5   8   4  109.18    4.36
  -5   8   3   19.21    1.56
  -5  -8   3   20.44    1.46
  -5  -8   3   22.77    1.60
   5  -8  -3   22.12    1.63
  -5   8   3   19.31    1.68
  -5  -8   3   22.48    1.71
   5  -8  -3   23.19    1.28
  -5  -8   3   23.77    1.04
  -5   8   2   86.70    3.70
  -5  -8   2   88.87    3.69
  -5  -8   2   89.45    3.73
  -5  -8   2   89.69    3.71
   5  -8  -2   90.05    3.79
  -5   8   2   90.04    3.60
   5  -8  -2   92.86    3.17
  -5  -8   2   88.06    3.27
  -5  -8   1   45.26    2.07
  -5  -8   1   46.30    2.35
  -5  -8   1   47.39    2.17
  -5   8   1   51.14    2.21
  -5  -8   0    1.54    0.85
  -5  -8   0    0.63    0.72
  -5  -8   0    0.22    0.79
  -5   8   0    0.38    0.78
  -5  -8  -1    2.99    0.90
  -5   8  -1    3.81    0.85
  -5  -8  -1    3.88    0.85
  -5  -8  -1    4.51    0.95
  -5   8  -2    2.07    0.88
  -5  -8  -2    3.33    0.92
  -5  -8  -2    2.08    1.02
   5   8   2    1.07    1.06
   5  -8   2    3.43    1.16
  -5   8  -3    0.40    0.80
  -5  -8  -3    0.24    0.89
  -5   8  -3    0.65    0.38
  -5  -8  -3    0.13    1.13
   5   8   3    0.34    1.11
   5  -8   3    1.04    1.12
  -5   8  -4   21.20    1.54
  -5  -8  -4   23.75    1.54
  -5   8  -4   21.21    1.20
  -5  -8  -4   23.16    1.91
   5   8   4   24.33    1.86
   5  -8   4   21.96    1.83
  -5   8  -5    1.95    0.98
  -5  -8  -5    0.58    1.01
  -5   8  -5    1.16    0.92
  -5  -8  -5    3.22    1.34
   5   8   5    2.56    1.42
   5  -8   5    1.20    1.26
  -5   8  -6   -0.34    1.13
  -5  -8  -6   -0.11    1.25
   5   8   6    0.73    1.42
   5  -8   6    0.58    1.43
  -5  -8  -6    0.84    1.36
  -5   8  -6    0.87    1.10
   5  -9 -12   45.65    3.12
   5  -9 -11    5.44    1.71
  -5   9  11    3.11    1.29
   5  -9 -10   20.99    2.26
   5   9 -10   18.72    2.17
  -5  -9  10   20.60    2.23
   5  -9 -10   20.76    2.13
   5   9 -10   25.08    2.45
  -5   9  10   19.61    1.74
  -5  -9   9   26.36    2.29
   5  -9  -9   24.91    2.11
   5   9  -9   31.11    2.64
  -5   9   9   25.51    1.84
   5  -9  -9   31.47    2.40
   5   9  -9   22.97    2.33
  -5  -9   8   24.35    1.56
   5  -9  -8   23.17    2.01
   5   9  -8   22.63    2.07
  -5  -9   8   19.55    2.01
   5  -9  -8   21.00    1.98
   5   9  -8   22.48    2.27
  -5   9   8   21.14    1.69
   5  -9  -7    0.56    1.40
   5   9  -7    0.87    1.34
  -5   9   7   -0.64    0.93
  -5  -9   7   -0.36    0.87
  -5  -9   7    0.79    1.39
   5   9  -7   -0.16    1.40
  -5   9   7   -0.11    1.03
   5  -9  -7    1.38    0.99
   5  -9  -6    2.60    1.20
   5   9  -6    2.14    1.28
  -5   9   6    1.68    0.91
  -5  -9   6    2.40    0.92
   5  -9  -6    1.87    1.07
  -5  -9   6    2.95    1.35
  -5  -9   6    2.05    1.45
   5   9  -6    1.56    1.26
  -5   9   6    2.11    1.07
   5  -9  -5   -0.56    0.94
  -5  -9   5    1.25    1.16
  -5   9   5    0.49    1.02
  -5  -9   5    0.94    1.31
  -5   9   5    0.29    0.94
  -5  -9   5    1.05    0.86
  -5   9   4   20.27    1.48
  -5  -9   4   20.60    1.43
  -5  -9   4   18.83    1.65
   5  -9  -4   20.63    1.58
  -5  -9   4   20.93    1.74
  -5   9   4   20.01    1.68
  -5   9   3   21.34    1.57
  -5  -9   3   28.10    1.65
   5  -9  -3   29.37    1.83
  -5  -9   3   24.26    1.69
  -5   9   3   25.74    1.89
  -5  -9   3   24.80    1.89
  -5  -9   3   25.79    1.17
  -5   9   2   70.17    3.28
  -5  -9   2   80.67    3.34
  -5  -9   2   81.32    3.36
  -5  -9   2   74.19    3.31
   5  -9  -2   83.20    3.46
  -5  -9   2   84.41    3.24
  -5   9   2   79.54    3.22
   5  -9  -2   73.52    2.76
  -5  -9   2   77.19    2.91
  -5  -9   1   53.04    2.50
  -5   9   1   49.20    2.30
  -5  -9   1   49.73    2.22
  -5  -9   1   49.34    2.18
  -5  -9   0    2.20    1.01
  -5  -9   0    3.00    0.81
  -5  -9   0    2.76    0.78
  -5   9   0    1.79    0.86
  -5  -9  -1    1.21    0.89
  -5   9  -1    0.74    0.79
  -5  -9  -1    1.15    0.79
  -5  -9  -1   -0.39    0.86
  -5   9  -2    0.53    0.81
  -5  -9  -2    2.77    0.93
  -5  -9  -2    1.45    0.98
   5   9   2    0.22    1.06
   5  -9   2   -0.89    1.14
   5   9   3  103.13    4.29
   5  -9   3  104.65    4.35
  -5  -9  -3   99.81    4.38
  -5   9  -3  108.26    4.05
  -5  -9  -3  104.66    4.03
  -5   9  -4   17.83    1.02
  -5   9  -4   18.00    1.38
  -5  -9  -4   18.22    1.45
  -5  -9  -4   22.24    1.87
   5   9   4   20.20    1.74
   5  -9   4   18.60    1.71
  -5   9  -5   -1.46    1.06
  -5  -9  -5   -0.29    1.03
  -5   9  -5    0.12    0.80
  -5  -9  -5   -1.57    1.34
   5   9   5    0.81    1.22
   5  -9   5    1.07    1.34
  -5   9  -6   19.75    1.67
  -5  -9  -6   17.98    1.64
   5   9   6   21.96    1.93
   5  -9   6   22.51    2.04
  -5  -9  -6   18.66    2.10
  -5   9  -6   20.11    1.46
   5 -10 -12   42.57    3.10
   5 -10 -11    2.31    1.70
  -5  10  11    1.55    1.36
  -5 -10  10   89.71    4.36
   5 -10 -10   88.60    4.30
  -5  10  10   85.11    3.84
   5  10 -10   90.64    4.58
   5 -10 -10   85.32    4.30
   5  10 -10   87.01    4.38
   5 -10  -9   13.08    1.88
   5  10  -9   11.45    1.83
  -5 -10   9   11.02    1.70
   5 -10  -9   12.31    1.76
   5  10  -9   17.58    2.12
  -5  10   9   13.34    1.45
  -5 -10   8   52.63    3.03
   5  10  -8   57.41    3.19
   5 -10  -8   49.86    2.96
   5 -10  -8   51.40    2.99
   5  10  -8   53.41    3.04
  -5  10   8   46.35    2.64
  -5  10   7   23.60    1.55
  -5 -10   7   23.25    1.54
   5 -10  -7   23.71    2.07
   5  10  -7   25.74    2.08
   5  10  -7   21.82    2.01
  -5 -10   7   21.33    2.07
  -5  10   7   25.47    1.81
   5 -10  -7   21.93    1.67
   5 -10  -6   -0.39    1.23
  -5  10   6    0.55    0.94
  -5 -10   6    0.54    0.85
   5  10  -6    2.01    1.17
  -5 -10   6    0.91    1.37
   5  10  -6    0.57    1.33
  -5  10   6    0.25    1.05
  -5 -10   6    0.27    1.20
   5 -10  -6    0.11    0.96
  -5  10   5   30.12    1.77
  -5 -10   5   27.19    1.66
   5 -10  -5   27.49    1.87
  -5 -10   5   24.92    1.91
  -5 -10   5   29.69    2.13
  -5  10   5   27.70    1.98
  -5 -10   4    0.60    1.05
   5 -10  -4    0.47    0.98
  -5  10   4    1.58    1.20
  -5 -10   4    1.03    1.18
  -5  10   4    0.96    0.95
  -5 -10   4    0.58    0.75
  -5  10   3    5.28    1.03
  -5 -10   3    5.04    1.02
  -5 -10   3    4.91    1.05
   5 -10  -3    6.38    1.20
  -5  10   3    4.53    1.21
  -5 -10   3    4.23    1.26
  -5 -10   3    5.28    0.62
  -5  10   2   13.88    1.32
  -5 -10   2   13.90    1.31
  -5 -10   2   13.16    1.41
  -5 -10   2   14.36    1.19
  -5  10   2   13.02    1.18
   5 -10  -2   13.87    0.83
  -5 -10   2   13.78    1.37
  -5 -10   2   15.39    0.99
  -5 -10   1  286.72    9.96
  -5 -10   1  296.32    9.76
  -5  10   1  283.98    9.76
  -5 -10   1  278.63    9.69
  -5 -10   0    0.93    0.88
  -5 -10   0   -0.78    0.75
  -5  10   0    0.58    0.80
  -5 -10   0   -0.25    0.82
  -5 -10  -1   35.19    1.87
  -5 -10  -1   33.35    1.95
  -5  10  -1   34.05    1.80
  -5 -10  -1   34.34    1.75
  -5  10  -2    1.35    0.90
  -5 -10  -2    1.03    0.84
  -5 -10  -2   -0.34    1.03
   5  10   2   -0.32    1.07
   5 -10   2   -0.90    1.17
  -5  10  -3   78.91    3.35
  -5 -10  -3   88.85    3.40
  -5 -10  -3   84.33    3.76
   5  10   3   85.52    3.67
   5 -10   3   83.70    3.71
  -5  10  -4   12.04    1.28
  -5 -10  -4   13.72    1.64
   5  10   4   12.21    1.62
   5 -10   4   10.34    1.54
  -5  10  -5    5.97    1.18
  -5 -10  -5    4.12    1.06
  -5  10  -5    7.08    0.86
  -5 -10  -5    6.14    1.53
   5  10   5    7.13    1.43
   5 -10   5    4.03    1.44
   5  10   6    2.64    1.52
   5 -10   6    0.29    1.45
  -5 -10  -6    0.53    1.64
  -5  10  -6    0.34    1.27
  -5 -10  -6   -1.26    1.24
  -5  11  11    4.17    1.50
   5 -11 -11    2.05    1.68
   5 -11 -10    1.42    1.81
   5  11 -10    0.73    1.74
   5  11 -10    1.46    1.79
  -5  11  10    0.65    1.24
   5 -11 -10    0.36    1.64
   5 -11  -9    2.78    1.62
   5  11  -9   -0.17    1.57
   5 -11  -9    2.21    1.63
   5  11  -9    3.08    1.82
  -5  11   9    3.12    1.37
   5  11  -8  127.40    5.52
   5 -11  -8  118.54    5.33
   5 -11  -8  134.99    5.38
   5  11  -8  131.58    5.40
  -5  11   8  117.58    5.00
   5 -11  -7    1.63    1.05
  -5  11   7    1.13    0.88
  -5 -11   7    0.87    0.90
   5 -11  -7    0.14    1.30
   5  11  -7    0.15    1.36
  -5 -11   7    2.15    1.50
   5  11  -7    3.05    1.47
  -5  11   7    1.27    1.14
  -5  11   6   15.14    1.32
  -5 -11   6   18.08    1.33
   5 -11  -6   16.94    1.66
   5  11  -6   17.61    1.73
   5 -11  -6   17.35    1.52
  -5 -11   6   14.38    1.81
  -5  11   6   17.14    1.67
  -5 -11   5    1.30    1.16
   5 -11  -5    1.04    1.07
  -5  11   5   -0.96    1.15
  -5 -11   5    1.14    1.37
  -5 -11   5    1.29    0.77
  -5  11   5    0.74    0.89
   5 -11  -4    2.28    1.05
  -5 -11   4   -1.22    0.99
  -5  11   4    1.41    1.12
  -5 -11   4    1.72    1.18
  -5 -11   4    1.12    0.82
  -5  11   4   -0.09    0.89
  -5 -11   3    0.10    0.92
  -5  11   3   -0.19    0.91
  -5 -11   3    0.46    0.87
   5 -11  -3    0.35    1.02
  -5  11   3   -0.14    1.18
  -5 -11   3   -0.13    1.19
  -5 -11   3    1.08    0.56
  -5 -11   2    9.45    1.17
  -5  11   2    8.03    1.10
  -5 -11   2   10.27    1.27
  -5 -11   2    6.98    1.02
  -5  11   2    8.68    1.05
  -5 -11   2    7.56    1.22
  -5 -11   2    8.22    0.86
  -5 -11   1    9.17    1.31
  -5 -11   1    9.11    1.02
  -5  11   1    8.24    1.06
  -5 -11   1    7.33    0.91
  -5 -11   0    2.96    1.01
  -5 -11   0    3.66    0.92
  -5 -11   0    3.66    0.79
  -5  11   0    4.06    0.85
  -5 -11  -1    8.58    1.14
  -5 -11  -1    6.84    1.16
  -5  11  -1    8.35    0.99
  -5 -11  -1    9.76    1.02
   5 -11   2   16.61    1.61
  -5 -11  -2   16.61    1.52
  -5  11  -2   19.08    1.36
  -5 -11  -2   18.33    1.32
   5  11   3   68.75    3.29
   5 -11   3   71.07    3.34
  -5 -11  -3   68.68    3.39
  -5  11  -3   76.00    3.01
  -5 -11  -3   71.25    3.00
   5  11   4   -1.24    1.25
   5 -11   4   -0.75    1.23
  -5 -11  -4    0.15    1.28
  -5  11  -4    1.12    0.92
  -5 -11  -4    0.78    0.96
   5  11   5   10.49    1.62
   5 -11   5    6.20    1.54
  -5 -11  -5    9.85    1.68
  -5  11  -5    6.75    1.17
  -5 -11  -5    6.10    1.15
   5  11   6   -0.59    1.54
   5 -11   6   -0.58    1.45
  -5  11  -6   -0.91    1.25
  -5 -11  -6   -1.48    1.37
  -5  12  11    3.20    1.47
   5 -12 -11    3.49    1.95
   5 -12 -10    0.53    1.75
   5  12 -10    3.44    1.89
   5 -12 -10    1.48    1.73
   5  12 -10    3.94    1.95
  -5  12  10    5.13    1.44
   5  12  -9   40.79    2.92
   5 -12  -9   36.80    2.77
   5  12  -9   42.10    2.91
  -5  12   9   43.81    2.52
   5  12  -8   31.27    2.50
   5 -12  -8   34.47    2.39
   5  12  -8   31.13    2.39
  -5  12   8   28.49    2.10
  -5  12   7   24.53    1.57
  -5 -12   7   22.06    1.47
   5 -12  -7   27.50    1.78
   5 -12  -7   25.67    2.09
   5  12  -7   22.13    2.03
  -5 -12   7   19.33    2.21
   5  12  -7   21.34    2.08
  -5  12   7   25.48    1.88
  -5  12   6   17.72    1.38
  -5 -12   6   19.13    1.33
   5  12  -6   21.92    1.88
   5 -12  -6   20.80    1.82
   5 -12  -6   19.52    1.70
  -5 -12   6   18.84    1.97
  -5  12   6   21.65    1.91
   5 -12  -5    2.74    1.18
  -5  12   5    5.63    1.36
  -5 -12   5    4.47    1.44
  -5  12   5    4.92    0.98
  -5 -12   5    4.58    0.90
   5 -12  -4    5.37    1.24
  -5 -12   4    3.11    1.15
  -5  12   4    6.40    1.35
  -5 -12   4    2.89    1.25
  -5  12   4    4.46    1.04
  -5 -12   4    4.16    0.93
  -5 -12   3   -0.23    0.90
   5 -12  -3    0.60    0.99
  -5 -12   3    1.20    0.64
  -5  12   3    1.35    1.23
  -5 -12   3   -0.13    1.20
  -5  12   3    1.40    0.85
  -5 -12   3    0.76    0.90
  -5  12   2    4.43    1.08
  -5 -12   2    3.70    1.07
  -5 -12   2    4.52    1.14
  -5  12   2    2.35    1.25
  -5 -12   2    4.44    0.94
  -5  12   2    3.52    0.91
  -5 -12   2    3.52    1.22
  -5 -12   2    5.80    0.90
  -5 -12   1  244.66    8.56
  -5 -12   1  235.70    8.23
  -5  12   1  239.61    8.25
  -5 -12   1  242.33    8.34
  -5 -12   0  179.21    6.42
  -5 -12   0  171.58    6.11
  -5  12   0  176.26    6.16
  -5 -12   0  170.72    6.32
  -5 -12  -1    7.53    1.14
  -5 -12  -1    6.06    1.14
  -5  12  -1    6.86    0.96
  -5 -12  -1    8.25    0.96
  -5 -12  -2    3.09    1.22
  -5  12  -2    2.80    0.89
  -5 -12  -2    2.49    0.82
   5  12   3    0.58    1.17
   5 -12   3    1.08    1.21
  -5 -12  -3    1.53    1.26
  -5  12  -3    1.48    0.89
  -5 -12  -3    0.08    0.84
   5  12   4   14.15    1.65
   5 -12   4   11.06    1.64
  -5 -12  -4    8.56    1.67
  -5 -12  -4   14.10    1.29
  -5  12  -4   13.06    1.18
   5  12   5    4.84    1.44
   5 -12   5    5.01    1.49
  -5 -12  -5    4.98    1.61
  -5  12  -5    3.82    1.10
  -5 -12  -5    5.96    1.18
   5  12   6    4.08    1.58
   5 -12   6    3.93    1.46
   5 -13 -11   -0.20    1.90
   5 -13 -10    2.84    1.72
   5  13 -10    3.97    1.78
   5 -13 -10    5.44    1.89
   5  13 -10    5.78    1.98
  -5  13  10    4.40    1.48
   5  13  -9   58.21    3.52
   5 -13  -9   46.89    3.28
   5 -13  -9   52.54    3.28
   5  13  -9   65.48    3.42
  -5  13   9   62.89    3.06
   5 -13  -8    5.49    1.22
   5 -13  -8    6.37    1.71
   5  13  -8    5.05    1.64
   5  13  -8    4.93    1.63
  -5  13   8    6.73    1.42
   5 -13  -7    3.67    1.16
   5 -13  -7    2.85    1.42
  -5  13   7    4.66    0.95
   5  13  -7    0.58    1.42
  -5 -13   7    3.42    0.93
  -5 -13   7    5.56    1.77
  -5  13   7    0.71    1.25
   5 -13  -6    2.38    1.16
  -5  13   6    1.25    0.87
  -5 -13   6    1.44    0.77
  -5 -13   6    1.48    1.55
  -5  13   6   -0.15    1.32
  -5  13   5   52.91    2.37
  -5 -13   5   45.51    2.25
   5 -13  -5   45.71    2.53
  -5 -13   5   52.85    2.93
  -5  13   5   48.86    2.81
  -5 -13   4    0.63    1.05
   5 -13  -4   -0.50    1.20
  -5  13   4    0.78    1.29
  -5 -13   4   -1.00    1.30
  -5 -13   4    0.37    0.92
  -5  13   4    0.09    0.91
  -5 -13   3   11.22    1.34
   5 -13  -3    9.36    1.38
  -5 -13   3   11.07    0.94
  -5  13   3   12.99    1.71
  -5 -13   3    8.55    1.47
  -5  13   3    8.98    1.18
  -5 -13   3   10.25    1.17
  -5 -13   2   62.28    3.05
  -5 -13   2   66.75    3.19
  -5 -13   2   65.55    2.77
  -5  13   2   64.38    2.77
  -5  13   2   70.79    3.47
  -5  13   2   63.53    2.89
  -5 -13   2   67.68    2.98
  -5 -13   2   68.95    2.82
  -5 -13   1  158.37    5.81
  -5 -13   1  146.83    5.43
  -5  13   1  155.20    5.49
  -5 -13   1  153.51    5.63
  -5 -13   0   50.65    2.45
  -5 -13   0   46.38    2.10
  -5  13   0   44.04    2.10
  -5 -13   0   48.88    2.39
  -5 -13  -1   11.38    1.25
  -5 -13  -1   13.93    1.43
  -5 -13  -1   13.27    1.09
  -5  13  -1   12.65    1.13
  -5 -13  -2   22.05    1.80
  -5  13  -2   20.70    1.37
  -5 -13  -2   20.87    1.34
   5  13   3   12.11    1.51
   5 -13   3   12.04    1.54
  -5 -13  -3   10.48    1.63
  -5  13  -3   12.77    1.16
  -5 -13  -3   14.07    1.19
   5 -13   4   -0.26    1.21
   5  13   4    1.13    1.33
  -5 -13  -4    1.92    1.46
  -5  13  -4    0.60    0.93
  -5 -13  -4    0.86    0.98
   5  13   5    7.56    1.55
   5 -13   5    8.97    1.65
  -5 -13  -5    8.43    1.76
  -5  13  -5   10.34    1.34
  -5 -13  -5    8.02    1.31
   5  13   6    2.47    1.58
   5 -13   6    1.90    1.47
   5 -14 -10    1.62    1.76
   5  14 -10    0.18    1.76
   5  14 -10   -0.83    1.81
  -5  14  10   -0.44    1.41
   5 -14 -10   -0.61    1.82
   5 -14  -9   25.51    2.34
   5  14  -9   24.77    2.35
   5 -14  -9   22.65    2.46
   5  14  -9   25.74    2.40
  -5  14   9   27.13    2.10
   5 -14  -8   11.02    1.39
   5  14  -8   10.11    1.80
   5 -14  -8   13.23    1.90
  -5  14   8    9.78    1.64
   5 -14  -7    1.91    1.11
   5 -14  -7    2.14    1.44
   5  14  -7    2.19    1.48
  -5 -14   7    3.68    0.91
  -5  14   7    0.74    1.35
  -5 -14   6    4.23    0.83
  -5  14   6    4.73    0.93
   5 -14  -6    4.23    1.26
  -5 -14   6    4.57    1.73
  -5  14   6    3.27    1.39
   5 -14  -5   12.33    1.49
  -5  14   5    9.05    1.58
  -5 -14   5   11.50    1.80
  -5  14   5   12.79    1.13
  -5 -14   5   11.48    1.10
   5 -14  -4    0.38    1.11
  -5  14   4    0.32    1.35
  -5 -14   4    0.44    1.33
  -5  14   4   -0.26    0.87
  -5 -14   4    2.22    0.95
  -5 -14   3    3.29    1.07
  -5 -14   3    2.74    0.76
  -5  14   3   -0.16    1.32
  -5 -14   3    2.24    1.35
  -5 -14   3    2.65    1.03
  -5  14   3    1.87    0.91
  -5 -14   2    2.79    1.23
  -5 -14   2    1.87    0.93
  -5 -14   2    2.20    0.85
  -5  14   2    3.86    0.89
  -5  14   2    1.36    1.36
  -5 -14   2    4.29    1.25
  -5 -14   2    4.03    1.07
  -5  14   2    2.01    0.96
  -5 -14   1  222.66    7.71
   5 -14  -1  203.02    6.86
  -5 -14   1  220.18    7.30
  -5  14   1  219.57    7.33
  -5 -14   1  220.51    7.58
  -5 -14   0    6.40    1.22
  -5 -14   0    4.93    1.19
  -5  14   0    5.05    0.88
  -5 -14   0    4.59    0.84
  -5 -14  -1   22.94    1.58
  -5 -14  -1   19.23    1.69
  -5  14  -1   19.77    1.30
  -5 -14  -1   22.32    1.34
  -5 -14  -2   10.39    1.11
  -5  14  -2   12.30    1.10
  -5 -14  -2    9.92    1.53
  -5  14  -3    1.29    0.82
  -5 -14  -3    1.36    0.84
  -5 -14  -3    2.24    1.27
   5  14   3   -0.24    1.21
   5 -14   3    1.71    1.23
  -5  14  -4    0.51    0.90
  -5 -14  -4    0.77    0.93
  -5 -14  -4   -0.66    1.46
   5  14   4   -0.25    1.33
   5 -14   4    2.33    1.37
  -5  14  -5    5.98    1.20
  -5 -14  -5    5.42    1.17
  -5 -14  -5    3.83    1.69
   5  14   5    8.26    1.61
   5 -14   5    5.35    1.52
   5  14   6    9.28    1.72
   5 -15 -10    4.46    1.94
   5  15 -10    8.81    1.96
   5 -15 -10    9.37    2.02
   5 -15  -9    1.17    1.69
   5  15  -9    1.18    1.67
  -5  15   9    1.80    1.45
   5 -15  -8    1.23    1.11
   5 -15  -8    1.25    1.57
   5  15  -8    0.79    1.58
  -5  15   8    0.45    1.31
   5 -15  -7   15.09    1.53
   5  15  -7   13.60    1.76
   5 -15  -7   13.00    1.73
  -5  15   7   11.37    1.70
  -5  15   6   21.89    1.39
  -5 -15   6   19.70    1.33
  -5 -15   6   20.48    2.20
  -5  15   6   24.51    2.14
   5 -15  -6   22.84    1.83
  -5  15   5   27.70    1.59
  -5 -15   5   25.52    1.57
   5 -15  -5   26.35    2.04
  -5  15   5   23.13    2.17
   5 -15  -4    7.49    1.42
  -5  15   4    8.65    1.59
  -5 -15   4    7.06    1.59
  -5  15   4    5.95    1.01
  -5 -15   4    6.41    1.03
  -5 -15   3   10.46    1.35
  -5 -15   3   10.42    1.20
  -5  15   3   12.36    1.21
  -5  15   3   12.86    1.76
  -5 -15   3   10.95    1.07
  -5 -15   3   13.09    1.75
  -5  15   3   10.78    1.19
  -5 -15   3   13.09    1.27
  -5 -15   2   53.85    2.84
  -5 -15   2   52.85    2.71
  -5 -15   2   55.23    2.36
  -5  15   2   52.16    3.14
  -5  15   2   54.50    2.39
  -5  15   2   50.28    2.47
  -5 -15   2   53.68    2.55
  -5 -15   2   56.73    2.57
  -5 -15   1  147.78    5.45
  -5  15   1  136.81    5.89
  -5 -15   1  142.21    4.98
  -5  15   1  133.58    4.97
  -5  15   1  130.77    5.22
  -5 -15   1  135.83    5.25
  -5 -15   1  143.12    5.32
  -5 -15   0  105.73    4.20
  -5  15   0  100.52    3.79
  -5 -15   0   97.38    3.74
  -5 -15   0  104.46    4.24
  -5 -15  -1    7.25    1.13
  -5 -15  -1    7.71    1.41
  -5  15  -1    5.29    0.88
  -5 -15  -1    5.51    0.89
  -5 -15  -2   17.46    1.32
  -5  15  -2   15.52    1.19
  -5 -15  -2   16.57    1.20
  -5 -15  -2   17.05    1.81
  -5  15  -3   26.60    1.57
  -5 -15  -3   26.89    1.60
  -5 -15  -3   27.39    2.21
  -5  15  -4    6.23    1.11
  -5 -15  -4    6.53    1.08
  -5 -15  -4    5.69    1.69
   5  15   4    3.18    1.44
   5 -15   4    6.79    1.53
  -5  15  -5   11.82    1.41
  -5 -15  -5   13.12    1.41
  -5 -15  -5   12.28    1.94
   5 -15   5   13.58    1.76
   5  15   5   11.27    1.73
   5 -16 -10    5.57    1.90
   5  16 -10    4.84    1.94
  -5 -16  10    4.39    1.25
  -5  16  10    2.16    1.27
   5 -16  -9   -1.18    1.87
   5  16  -9    1.01    1.76
  -5  16   9   -0.62    1.47
   5 -16  -8   -1.54    1.50
   5  16  -8    2.34    1.57
  -5  16   8   -0.63    1.44
   5 -16  -8    1.34    1.08
  -5  16   7    1.96    1.37
   5 -16  -7    3.95    1.27
  -5  16   6    2.41    0.86
  -5 -16   6    3.07    0.80
  -5  16   6    3.25    1.44
   5 -16  -6    2.37    1.20
  -5  16   5    1.19    0.81
  -5 -16   5    0.23    0.83
  -5 -16   5    1.02    1.58
  -5  16   5   -0.17    1.36
   5 -16  -5    0.27    1.17
  -5  16   4   23.13    1.51
  -5 -16   4   26.33    1.58
   5 -16  -4   22.14    1.90
  -5 -16   4   24.29    2.11
  -5  16   4   25.24    2.19
  -5 -16   3   17.24    1.39
  -5  16   3   20.39    1.41
  -5 -16   3   17.15    1.71
  -5  16   3   19.52    1.35
  -5  16   3   24.39    2.17
  -5 -16   3   16.50    1.34
  -5 -16   3   20.07    1.89
  -5 -16   3   19.91    1.41
  -5 -16   2  392.07   13.70
  -5 -16   2  402.03   13.85
  -5 -16   2  390.14   13.25
  -5  16   2  404.34   13.30
  -5  16   2  389.33   13.45
  -5 -16   2  391.61   13.49
  -5  16   2  423.99   14.30
  -5 -16   2  418.59   13.59
  -5 -16   1   70.26    3.19
  -5 -16   1   66.31    2.66
  -5  16   1   67.53    2.69
  -5  16   1   65.01    3.63
  -5  16   1   65.05    2.93
  -5 -16   1   61.89    2.93
  -5 -16   1   67.22    3.09
  -5 -16   0    0.67    1.11
  -5 -16   0    0.74    1.13
  -5  16   0    1.76    0.78
  -5 -16   0    0.24    0.74
  -5 -16  -1   17.44    1.54
  -5 -16  -1   18.68    1.76
  -5  16  -1   19.47    1.26
  -5 -16  -1   19.65    1.28
  -5 -16  -2    7.26    1.06
  -5  16  -2    7.44    0.95
  -5 -16  -2    5.16    0.90
  -5 -16  -2    8.23    1.55
  -5  16  -3    4.23    0.91
  -5 -16  -3    4.74    0.91
  -5 -16  -3    3.58    1.55
  -5  16  -4    1.28    0.92
  -5 -16  -4    0.26    0.90
  -5 -16  -4    0.90    1.63
   5  16   4   -0.64    1.38
   5 -16   4    1.58    1.37
   5  16   5   -1.09    1.47
   5 -16   5    0.56    1.50
  -5 -17  10   -1.36    1.24
  -5  17  10    0.43    1.27
   5  17 -10    0.72    1.77
   5 -17 -10    3.43    1.97
   5 -17  -9    1.34    1.71
   5  17  -9    0.67    1.70
   5 -17  -8   12.57    1.42
   5  17  -8   14.91    1.90
   5 -17  -8   10.08    1.79
   5 -17  -7   36.83    2.32
  -5  17   7   39.68    2.69
   5 -17  -6    4.97    1.37
  -5 -17   6    3.30    0.85
  -5  17   6    4.90    0.87
  -5  17   6    6.21    1.59
  -5  17   5   34.81    1.77
  -5 -17   5   36.37    1.83
   5 -17  -5   36.12    2.35
  -5 -17   5   34.09    2.66
  -5  17   5   41.91    2.75
   5 -17  -4   11.31    1.61
  -5  17   4   13.41    1.93
  -5 -17   4   14.11    1.95
  -5  17   4    9.37    1.02
  -5 -17   4   11.57    1.12
  -5  17   3   87.40    3.51
  -5 -17   3   88.29    3.56
  -5 -17   3   90.69    3.91
  -5 -17   3   87.69    3.44
  -5  17   3   84.78    3.45
  -5 -17   3   86.85    3.56
  -5 -17   3   87.34    4.14
  -5  17   3   99.72    4.44
  -5 -17   2   49.69    2.72
  -5 -17   2   47.40    2.86
  -5 -17   2   51.56    2.24
  -5  17   2   50.22    2.26
  -5 -17   2   56.39    2.55
  -5  17   2   46.95    2.38
  -5 -17   2   60.47    2.69
  -5  17   2   62.94    3.39
  -5 -17   1   26.15    1.91
  -5 -17   1   24.13    1.36
  -5  17   1   25.81    1.41
  -5  17   1   22.66    2.31
  -5  17   1   21.75    1.57
  -5 -17   1   22.86    1.61
  -5 -17   1   28.35    1.92
  -5 -17   0   83.58    3.58
  -5  17   0   80.69    3.05
  -5 -17   0   76.68    3.63
  -5 -17   0   76.66    3.01
  -5 -17  -1   -0.41    1.05
  -5 -17  -1   -0.43    1.26
  -5  17  -1    1.01    0.72
  -5 -17  -1    0.12    0.68
  -5 -17  -2    8.70    1.13
  -5  17  -2    7.38    0.92
  -5 -17  -2    6.37    0.88
  -5 -17  -2    9.01    1.67
  -5  17  -3    4.85    0.90
  -5 -17  -3    6.46    0.95
  -5 -17  -3    7.96    1.78
  -5  17  -4   28.65    1.75
  -5 -17  -4   26.70    1.73
  -5 -17  -4   27.63    2.49
   5 -17   4   27.70    2.14
   5  17   5   21.32    2.03
   5 -17   5   17.54    1.95
   5  18 -10    1.06    1.98
   5 -18  -9    0.33    1.81
   5  18  -9    0.17    1.75
   5  18  -8    0.30    1.46
   5 -18  -8    0.15    1.54
  -5  18   8   -0.51    1.52
   5 -18  -8   -0.42    1.14
  -5  18   7   -1.94    1.47
   5 -18  -7    2.64    1.35
  -5  18   6    9.37    1.85
   5 -18  -6    9.12    1.52
  -5  18   5   11.40    1.02
   5 -18  -5   14.48    1.70
  -5 -18   5   12.11    1.06
  -5  18   5   11.86    1.87
   5 -18  -4    5.78    1.36
  -5 -18   4    9.15    1.76
  -5  18   4    6.64    0.92
  -5 -18   4    6.89    0.98
  -5  18   4    8.37    1.85
  -5  18   3   29.80    1.65
  -5 -18   3   28.06    1.66
  -5 -18   3   27.52    1.55
  -5  18   3   25.73    1.52
  -5 -18   3   29.40    1.79
  -5 -18   3   31.34    2.37
  -5  18   3   29.76    2.41
  -5 -18   2   11.86    1.56
  -5  18   2   11.29    1.07
  -5 -18   2   12.16    1.03
  -5 -18   2   12.72    1.40
  -5  18   2    8.76    1.82
  -5 -18   2   10.89    1.61
  -5 -18   2   11.89    1.26
  -5  18   2   11.44    1.17
  -5  18   1    4.92    1.05
  -5 -18   1    5.07    1.09
  -5 -18   1    2.81    1.27
  -5 -18   1    5.43    1.30
  -5  18   1    4.83    1.79
   5 -18  -1    6.59    0.71
  -5  18   1    5.54    0.82
  -5 -18   1    4.90    0.81
[truncated: 205,127 more chars]
